# Supplementary material for: GOTrapper: a tool to navigate through branches of gene ontology hierarchy
Source: BMC Bioinformatics. 2019 Jan 11;20:20. doi: 10.1186/s12859-018-2581-8 (PMC6330489; doi:10.1186/s12859-018-2581-8)
Supplement: Supplementary file 1 — 815 DEGs from a prostate cancer study. (XLS 20 kb) [file 12859_2018_2581_MOESM1_ESM.txt]

SERPINA5 
MFSD2A 
ACSL6 
MCF2 
EMX2 
CLDN2 
NDRG4 
KLHL14 
HOXB8 
FAM83A 
AKR1B1 
SPINK2 
SLCO4C1 
FUT3 
SEMG2 
RASL10B 
SLC46A2 
PKD1L2 
CA2 
PATE2 
AQP2 
ANO1 
ATP13A4 
SLC2A9 
PATE4 
ANXA13 
WNT9B 
LPL 
CYSLTR2 
HOXB6 
PAQR8 
STAC2 
CRTAC1 
EVA1A 
KCP 
SNAP25 
MRO 
MGAM 
SLC16A12 
KCNJ16 
SLC13A2 
GSTM3 
ABCG2 
KCNJ5 
KIRREL3 
C3orf36 
GCNT4 
PIP 
APOBEC3C 
KCNJ15 
UNC5B 
CLU 
PNMT 
PLLP 
ANXA9 
PRDM16 
PLA2G4A 
PTGES 
GPRC5B 
GNAO1 
LIPG 
QPRT 
PON3 
AOX1 
PADI3 
GSTP1 
PIK3C2G 
ZNF185 
SLPI 
GLIS3 
KCNJ13 
NYNRIN 
PDK4 
ACKR4 
DUOX2 
HS3ST5 
ARL4D 
C1orf186 
DUSP2 
GATA3 
HOXB2 
SP7 
HOXB9 
PCDH7 
TMLHE 
G0S2 
OPCML 
PTGS2 
MATN4 
APOBEC3G 
TRIM9 
SPINK13 
GSTM2 
HRASLS5 
FAM167A 
PIP5K1B 
PCP4L1 
C2orf88 
DUOX1 
TRH 
FRMD3 
PAX2 
SEMA6D 
PALM3 
FBP2 
SYT8 
CXCR2 
EPHA2 
TRPM3 
L3MBTL4 
HOXB5 
FOXQ1 
ABCA4 
C10orf99 
ARC 
CA14 
ATP1A4 
ANGPT1 
CLCNKB 
PPARGC1A 
KLHL4 
HOXB7 
ADTRP 
WFDC2 
RHBDL3 
CLCA2 
KRT24 
GRAMD1B 
LY6D 
MGAT4C 
PAX8 
DCHS2 
TRPM5 
RAB9B 
SCN5A 
LYVE1 
MUC15 
DUOXA2 
IL1RL1 
MSLN 
TRIM61 
MYLK 
TMEM171 
TMEM253 
SLC9A4 
HCAR2 
MUC6 
PATE1 
CLDN19 
SYNPO2 
CYP4F22 
GPX2 
KCNS1 
SLITRK6 
LMO3 
GLDN 
RASL11B 
SBSPON 
HOXD3 
PAK3 
CYP19A1 
ALDH1L2 
VWA5B2 
FOLR1 
CRISP1 
DUOXA1 
SNCG 
PROL1 
GPD1 
NOX1 
SYNM 
RASAL1 
PATE3 
GJB4 
SERPINB5 
NIPAL4 
SOSTDC1 
CERS3 
KRT13 
CYP4F8 
SPINT3 
TMEM100 
UBXN10 
CYP4B1 
TRIM31 
ASPA 
S100A14 
CIDEC 
GPM6A 
EPHB1 
KRT16 
ADAMTS5 
HSPB8 
DMRT2 
CDH23 
SH2D1B 
HOXD13 
HSD17B13 
C20orf202 
CDH8 
TMEM132C 
SLC34A2 
PRKCB 
FAM110C 
DUSP4 
JPH4 
DCAF12L1 
CPEB1 
FCGBP 
AFF2 
HCAR3 
ATP6V0D2 
FAT3 
CDHR1 
FOXI2 
CLCA4 
HCN4 
SLC39A2 
MUC21 
KCNH5 
TMEM35 
PTGS1 
CCDC178 
CYP26B1 
FAM83B 
TMEM213 
ID1 
TNMD 
CHRDL1 
EPPIN 
PDE1C 
ZNF157 
PAK7 
ZSCAN4 
CCBE1 
SCGB3A1 
ATP6V1G3 
COL4A6 
UGT2B7 
IL20RB 
PRSS1 
CRABP2 
AIM1L 
MYOCD 
CCNI2 
SFRP5 
FAT2 
INSC 
FAM83C 
TRPC3 
HOGA1 
GJB5 
GALNT9 
STAC 
TMEM108 
P2RY2 
SIAH3 
SYT10 
VWCE 
ADCY8 
HOXB4 
SULT2A1 
KCNF1 
NCCRP1 
ADRA1A 
TNFSF11 
CSRNP3 
DEFB132 
TMEM40 
HAS2 
MAT1A 
SLC52A1 
ZNF488 
MAEL 
SCGB1A1 
PRKG1 
GRXCR1 
LGALS4 
EVX2 
CCDC129 
DPP6 
DCC 
ASTL 
HPCAL4 
KCNJ1 
UPK2 
C10orf82 
SEMA3A 
CHP2 
SLC2A5 
TP63 
LAMB3 
NEFM 
CYP3A7 
GJB3 
TSLP 
CHST4 
NPFFR2 
ITLN1 
ADH1B 
TGM5 
ANGPTL1 
FAM196B 
SCARA5 
IL1RAPL2 
CAPN6 
GPR87 
BTN1A1 
SLC18A2 
TFAP2B 
IVL 
CPNE6 
LCN15 
CLDN16 
TAF7L 
BNIPL 
FUT6 
NSG1 
CYP3A5 
COL17A1 
POU3F3 
BCHE 
GSTM1 
DRD2 
CAPNS2 
USH1G 
PM20D1 
ALDH3A1 
WNT7A 
TG 
CPA6 
IGDCC4 
GLRA4 
PAEP 
AQPEP 
ROS1 
GALR1 
CACNA1F 
ATP6V0A4 
LRP1B 
SLITRK3 
RBFOX3 
RNASE12 
SLITRK2 
VTCN1 
CA4 
NXPH2 
OCA2 
KY 
ANXA8 
PCSK2 
ACTC1 
GPR144 
TMEM114 
DSG4 
GCNT3 
VSNL1 
IL20 
RHCG 
SLC28A3 
CLVS2 
DPCR1 
KRT27 
IL1A 
FAM163B 
ACE2 
AQP5 
SLC14A1 
EGFL6 
RIPPLY1 
LRRTM3 
OR7C1 
KCNJ3 
PLA2G3 
GPRC6A 
DMBT1 
POU3F1 
LGR6 
LRRC3B 
MAL 
FGFBP1 
TMPRSS4 
IGSF1 
UPK1A 
ENPP3 
KCNK10 
WISP3 
RASGRF1 
SV2B 
RPE65 
KRT6A 
KCNB2 
ADCYAP1R1 
EVPLL 
KRT6C 
CYP2W1 
VIT 
OLFM4 
CDH18 
HMGCLL1 
TMPRSS11A 
SLC1A6 
CALML3 
HOXD12 
EDDM3A 
C21orf62 
TEX26 
DSG3 
HPD 
MUC4 
FGF10 
IP6K3 
CABS1 
KCNA4 
FOSL1 
DPT 
PAPPA2 
BRINP2 
CES5A 
LINGO2 
AMELX 
ATP2B3 
UPK1B 
CD300LG 
GDF10 
BSND 
CARTPT 
NOS1 
OPTC 
TMPRSS11D 
LY6G6D 
SERPINB13 
WIF1 
IL19 
ARSF 
SLC6A2 
CBLN4 
OR7A5 
TRPV3 
DEFB129 
FOXI1 
SIM1 
LHX1 
C1QL4 
SCN11A 
ATP10B 
LPPR5 
EDN3 
DEFB131 
COLEC10 
PI16 
TEPP 
KRT15 
HMGA2 
LGALS7B 
ASTN1 
EPGN 
LGALS7 
CEACAM6 
TBX4 
FGF19 
ERN2 
CNTNAP4 
SAG 
CCDC27 
KBTBD13 
ASCL3 
TAAR1 
EDDM3B 
HS3ST6 
CPB2 
GABRA3 
SFTPC 
GPX6 
ADAMTS18 
TMEM196 
SPRR3 
KRT9 
HAS3 
SLC4A9 
FAM163A 
CCK 
FBXL21 
WFDC13 
SLC5A8 
CRHR2 
FGF23 
LCN1 
RNASE11 
SLC10A1 
CDH16 
GPR149 
ADRB3 
CXCL17 
AOC1 
NXPE4 
SLC9C2 
TRPA1 
CRNN 
CAPZA3 
ARL14 
CHRM2 
FABP7 
CLPSL1 
EPS8L3 
HMX2 
CLEC3A 
SERPINB2 
CST4 
MAS1 
CLPSL2 
KRT71 
SST 
WFDC8 
PGLYRP3 
PGA5 
C15orf43 
ATP4B 
HTR1E 
FAM181A 
LCN6 
MDGA2 
KCNG4 
TEDDM1 
MSGN1 
UGT3A1 
HSPA6 
RAD21L1 
CIDEA 
BMP5 
PRR35 
MUCL1 
MAGEB4 
GPR112 
NPHS2 
C11orf87 
WFDC10B 
GAS2L2 
CASP14 
LCE1C 
CDH9 
SERPINB10 
UTS2 
SMR3B 
AXDND1 
CAMP 
DEFB127 
C5orf64 
CLC 
SFTPB 
KRT78 
WFDC9 
NLRP10 
LCN8 
TGM4 
MYH2 
FADS6 
LRIT1 
BPIFB4 
LYPD2 
GDPD2 
DEFB125 
OR5AU1 
ZIC1 
TFF2 
PYY 
NYX 
SPRR1A 
GJD2 
SLC17A8 
CDX4 
TSHR 
CYP2A13 
ADAM29 
SERPINA12 
OR10A6 
SLC10A2 
FXYD4 
OR1G1 
MRGPRX2 
MAGEA11 
BCAN 
GPR128 
OR5P2 
TRPC5 
REN 
SPINK7
EPHA10
HPN
SLC45A2
NKX2-3
ZIC2
HOXC6
AMACR
ZIC5
SIM2
LMX1B
ONECUT2
CCDC108
SLIT1
MATK
FOXD1
UCN
C2orf72
CST2
NLRP12
COL2A1
DNAH5
CCDC78
MMP26
PDIA2
ACSM1
CERS1
PAQR6
C2CD4C
UNC5A
RNF157
UGT2B4
APOC1
AMH
CLEC18B
PHGR1
ALB
C1orf64
EPHA8
MOV10L1
GDF1
HOXC4
APOF
CCDC83
ADAM2
PAX1
FOXN4
ANKRD66
DLX2
ZMYND10
DLX1
HOXC5
OR51E2
B3GNT6
TSPAN19
OR52R1
GNG13
GHRHR
DIO1
TGM3
ATP8A2
PCDHA1
CACNA1D
TDRD1
TFF3
NEK5
ARHGDIG
SLCO1B7
TERT
MIOX
FOXB2
C19orf45
SEPT12
BRSK2
KRT20
ZP1
TNN
ROPN1L
TBX10
ERG
NKX6-1
KCNU1
KISS1R
SLC22A10
FGL1
NLRP8
HOXC13
EFNA2
NR2E1
FOXL2
OR51S1
IL36RN
NKAIN1
RPRML
UGT1A3
ZNF560
OR2B6
DNAH8
ARMC3
GALR3
NLRP13
ANGPTL3
GRIN3A
OR51T1
SERPINA11
PTPRR
DAZ1
OR4N4
BARX1
SPINK1
VAX1
DYTN
HAO1
DMBX1
HBQ1
KRT73
MAP3K19
ANKRD30A
CAPSL
LYG2
TTR
GSTA3
FAM71F1
FOLH1B
OR52I1
PPP3R2
CDHR4
TRIM49D1
KRT72
GRIN3B
SHD
CAMKV
SNTN
NETO1
IAPP
CDC20B
INSM2
IL5RA
OR51A7
PRAME
WDR38
TMEM190
SPA17
PNLIP
DNAI1
HOXC12
CXorf22
TMEM89
ZIC3
OR2H1
ZBBX
IL1F10
OR51L1
HELT
CRYBA4
SMIM21
DCDC2B
UTS2B
APOC4
FEZF2
OR51G1
C6orf10
APOBEC4
UGT2B11
POU4F1
OR51G2
NXPH1
ABCG8
AFP
TEKT1
HMX1
PROC
OR13G1
FEZF1
CATSPERD
KNG1
NEUROG2
UGT1A1
TRIM49
NWD2
AKAP14
TTC29
SLC17A4
LHX3
POTED
C1orf158
KRTAP26-1
TM4SF20
SLC22A9
PRDM13
GLP1R
PTX4
ETV4
FOXG1
SOX30
NKX6-3
LRRC71
KHDC1L
FAM216B
SERPINA10
GC
ANKRD30B
OPRD1
CELA3B
SERPINA6
PAGE2B
SULT1C3
FAM92B
KNCN
IGFBP1
FOXB1
TMEM212
C1orf189
USP50
AQP12B
C7orf57
TAS2R38
OR4Q3
APOH
TFDP3
OR51A4
FNDC7
LIN28B
TRIM48
AHSG
XAGE1E
ADAM18
A1CF
SSX2
CHAT
SCN1A
