# Supplementary material for: GOTrapper: a tool to navigate through branches of gene ontology hierarchy
Source: BMC Bioinformatics. 2019 Jan 11;20:20. doi: 10.1186/s12859-018-2581-8 (PMC6330489; doi:10.1186/s12859-018-2581-8)
Supplement: Supplementary file 2 — 319 highly specific shared terms among 815 DEGs of the prostate cancer study. (TXT 693 bytes) [file 12859_2018_2581_MOESM2_ESM.xls]

## Sheet: Sheet1
id	GO_id	GO_category	#_Background_Genes	Genes	Score	GO_term
1	GO:0008270	MF	1186	AOC1, ADH1B, CA2, CA4, CPB2, ADAM2, GATA3, KNG1, LHX1, LMX1B, PRKCB, NR2E1, ZNF185, LHX3, ADAM18, TRIM31, ADAM29, ADAMTS5, APOBEC3C, LMO3, MMP26, TRIM49, CPA6, ACE2, APOBEC3G, PAPPA2, TRIM48, ZBBX, L3MBTL4, TRIM9, PGLYRP3, RNF157, ADAMTS18, LIN28B, DYTN, TRIM61, TRIM49D1, APOBEC4, ASTL	9.2119	zinc ion binding
2	GO:0042803	MF	726	AOC1, ADRB3, CIDEA, DRD2, GPD1, GSTM1, GSTM2, GSTM3, ID1, NOS1, PON3, PTGS2, SFTPC, TERT, TFAP2B, TG, ANXA9, ABCG2, OLFM4, DMRT2, UPK1A, ACSL6, QPRT, UGT1A1, UGT1A3, ANO1, APOBEC3G, HOGA1, TRIM9, SEPT12, USH1G, DMBX1, SYT10, HELT	8.5038	protein homodimerization activity
3	GO:0005509	MF	695	AOC1, ANXA13, CALML3, CDH8, CDH9, CDH16, CDH18, DSG3, FAT2, PCDH7, PLA2G4A, PPP3R2, PROC, SLIT1, TGM3, VSNL1, ANXA9, CPNE6, EGFL6, CRNN, PLA2G3, DUOX2, HPCAL4, PADI3, LRP1B, DUOX1, DCHS2, CRTAC1, PCDHA1, S100A14, CHP2, CDH23, CAPNS2, CABS1, CDHR1, PKD1L2, FAT3, C2CD4C, CAPSL, CCBE1, DSG4, RHBDL3, VWCE, SYT10, CDHR4, ANXA8	8.4409	calcium ion binding
4	GO:0043207	BP	1053	ATP4B, CAMP, CHRM2, CLU, DMBT1, FGF10, GATA3, GSTP1, KRT6A, MYLK, NOS1, P2RY2, PDK4, SERPINB10, PTGS2, REN, SCN1A, SEMG2, SFTPC, SLPI, TG, SCGB1A1, FOSL1, HMGA2, PTGES, FGFBP1, ADAMTS5, IL36RN, APOBEC3C, DUOX2, UGT1A1, ITLN1, EPPIN, S100A14, APOBEC3G, VTCN1, PGLYRP3, DEFB127, DEFB129, PM20D1, DEFB125, NLRP10, PALM3, C10orf99, DEFB132, DEFB131	9.0403	response to external biotic stimulus
5	GO:0009967	BP	1812	ADRA1A, ADRB3, AKR1B1, ANGPT1, BMP5, CLU, CRHR2, DRD2, EDN3, EPHA8, FGF10, FOXD1, GATA3, GDF1, GDF10, GHRHR, IL1A, IL5RA, MAL, MAS1, NOS1, PAK3, PRKCB, PTGS2, RASGRF1, TERT, TFF2, WNT7A, ZIC2, FGF23, RASAL1, TNFSF11, TP63, CARTPT, FGF19, ERN2, ARC, NOX1, IL19, G0S2, IL20, GPRC5B, LMO3, CYSLTR2, LGR6, CHP2, NDRG4, MAP3K19, NLRP12, MYOCD, SERPINA12, CCBE1, UNC5B, EPGN, FAM110C	9.8234	positive regulation of signal transduction
6	GO:0044703	BP	994	ADCYAP1R1, CRISP1, AFP, AKR1B1, AMH, ATP1A4, DAZ1, ADAM2, GC, KRT9, MAS1, NOS1, OCA2, P2RY2, SERPINA5, PTGS2, ROS1, SEMG2, SPINK1, UCN, SCGB1A1, FOSL1, TP63, ADAM18, WFDC2, EDDM3A, SOX30, ADAM29, ZP1, OR7C1, PLA2G3, DUOX2, SPA17, MOV10L1, TAF7L, TDRD1, CYP26B1, MAEL, PAQR8, CABS1, SYT8, CAPZA3, SPINK13, KCNU1, LCN6, AKAP14, CATSPERD, GPR149, SLCO4C1, ASTL, RAD21L1	8.9571	multi-organism reproductive process
7	GO:0005524	MF	1478	ABCA4, ACTC1, ADCY8, ATP1A4, ATP2B3, DNAH5, DNAH8, EPHA2, EPHA8, EPHB1, HSPA6, KCNJ1, MAT1A, MATK, MYH2, MYLK, P2RY2, PAK3, PDK4, PIK3C2G, PRKCB, PRKG1, ROS1, PIP5K1B, BRSK2, ABCG2, ERN2, ATP10B, ACSL6, ATP8A2, MOV10L1, PAK7, ABCG8, CAMKV, MAP3K19, ATP13A4, NLRP12, ACSM1, IP6K3, NLRP13, NLRP8, EPHA10, NLRP10, NEK5, PALM3	9.5294	ATP binding
8	GO:0043066	BP	987	ACTC1, ALB, ANGPT1, APOH, BMP5, CIDEA, CLU, COL2A1, DLX1, FGF10, GATA3, GSTP1, HPN, ID1, IL1A, NOS1, SERPINB2, PAX2, PDK4, SERPINB13, PIP, POU3F3, POU4F1, PROC, TERT, TFAP2B, NR2E1, UCN, WNT7A, PAX8, LHX3, HMGA2, TP63, PPARGC1A, PRAME, FOXB1, IL19, PAK7, SLC46A2, MAEL, MYOCD, UNC5B	8.9469	negative regulation of apoptotic process
9	GO:0060322	BP	768	CRHR2, DLX1, DLX2, DNAH5, DRD2, EFNA2, EMX2, FABP7, FGF10, FOXG1, AFF2, GHRHR, GNAO1, HMX2, HOXB2, ID1, LHX1, MAS1, PAX2, POU3F1, POU3F3, POU4F1, PRKG1, SCN5A, SLIT1, NR2E1, WNT7A, ZIC1, ZIC2, LHX3, SEMA3A, VAX1, FOXB1, DUOX2, FEZF2, CRTAC1, BCAN, NEUROG2, NDRG4, SEMA6D, KIRREL3, DMBX1, FEZF1	8.585	head development
10	GO:0072593	BP	290	AOX1, CLU, GSTP1, NOS1, PAX2, PDK4, PON3, PTGS2, SLC18A2, NOX1, IL19, DUOX2, DUOX1, ACE2, DUOXA1, DUOXA2	7.1799	reactive oxygen species metabolic process
11	GO:0008610	BP	882	AKR1B1, APOC1, BMP5, CHAT, CYP19A1, GPD1, LPL, PDK4, PIK3C2G, PLA2G4A, PTGS1, PTGS2, PIP5K1B, CPNE6, PTGES, FGF19, CERS1, ACSL6, AMACR, PLA2G3, ACSM1, SERPINA12, CERS3, FADS6, HSD17B13	8.7846	lipid biosynthetic process
12	GO:0006979	BP	438	AKR1B1, GNAO1, GPX2, GSTP1, NOS1, PAX2, PTGS1, PTGS2, SFTPC, UCN, SCGB1A1, FOSL1, TRPA1, PPARGC1A, NOX1, DUOX2, DUOX1, HAO1, PDIA2, GPX6	7.7748	response to oxidative stress
13	GO:0061024	BP	1235	ABCA4, CRISP1, ANXA13, CLU, DPP6, EPHA2, ADAM2, MAL, MYH2, SERPINA5, PRKCB, SNAP25, UPK2, KCNB2, ATP10B, NOX1, NSG1, ATP8A2, TRIM9, GRIN3B, CLVS2, GLDN	9.2703	membrane organization
14	GO:0023014	BP	1106	ADRA1A, ADRB3, ANGPT1, BMP5, CRHR2, DRD2, DUSP2, DUSP4, EDN3, EPHA2, EPHA8, EPHB1, FGF10, GDF1, GDF10, GSTP1, ID1, IL1A, IL5RA, PAK3, PTPRR, RASGRF1, REN, ROS1, TFF2, WNT7A, FGF23, RASAL1, TNFSF11, CARTPT, FGF19, ERN2, NPFFR2, NOX1, KCNH5, LMO3, CYSLTR2, PAK7, NDRG4, MAP3K19, NLRP12, EPGN, C1QL4	9.1111	signal transduction by phosphorylation
15	GO:0010951	BP	284	AHSG, SERPINA6, CST2, CST4, KNG1, LCN1, SERPINB2, PAX2, SERPINA5, SERPINB5, SERPINB10, SERPINB13, SLPI, SPINK1, SPINK2, TFAP2B, WFDC2, SPINT3, SERPINA10, EPPIN, PROL1, SPINK7, WFDC8, SERPINA12, SPINK13, WFDC13, SERPINA11, ANXA8	7.1497	negative regulation of endopeptidase activity
16	GO:0045861	BP	420	AHSG, SERPINA6, CPB2, CST2, CST4, KNG1, LCN1, SERPINB2, PAX2, SERPINA5, SERPINB5, SERPINB10, SERPINB13, SLPI, SPINK1, SPINK2, TFAP2B, WFDC2, SPINT3, SERPINA10, EPPIN, PROL1, SPINK7, WFDC8, SERPINA12, SPINK13, WFDC13, PI16, SERPINA11, WFDC10B, ANXA8	7.7142	negative regulation of proteolysis
17	GO:0045087	BP	1289	ADCY8, ANGPT1, CAMP, CLU, DMBT1, DRD2, DUSP4, FGF10, GATA3, IL5RA, KRT16, MATK, MYH2, PAK3, PDE1C, PIK3C2G, RASGRF1, SLPI, FGF23, RASAL1, FGF19, TRIM31, IL36RN, APOBEC3C, S100A14, APOBEC3G, PGLYRP3, SH2D1B, DEFB127, DEFB129, DEFB125, NLRP10, DEFB132, DEFB131	9.332	innate immune response
18	GO:0051962	BP	444	ASPA, BMP5, CRABP2, DRD2, EPHB1, HOXD3, LHX1, NKX6-1, P2RY2, PAK3, PAX2, WNT7A, RASAL1, CPNE6, SEMA3A, SLITRK3, GPRC5B, ATP8A2, FEZF2, BRINP2, NEUROG2, NDRG4, SLITRK6, SLITRK2, DUOXA1, ZNF488, LINGO2, LRRTM3, FEZF1	7.7944	positive regulation of nervous system development
19	GO:0009952	BP	215	CDX4, EMX2, HOXB2, HOXB4, HOXB5, HOXB6, HOXB7, HOXB8, HOXB9, HOXC4, HOXC5, HOXC6, HOXC13, HOXD3, HOXD13, LHX1, PAX1, ZIC3, DMRT2, ARC, FOXB1, FEZF2, BARX1, RIPPLY1, MSGN1, FEZF1	6.7482	anterior/posterior pattern specification
20	GO:0045944	BP	1180	BMP5, FOXL2, CDX4, DLX2, DRD2, ETV4, FGF10, FOXD1, FOXI1, GALR1, GATA3, HOXB4, HOXB5, HOXB9, HOXC13, HOXD13, IL1A, NKX6-1, NOS1, PAX1, PAX2, POU3F1, POU3F3, POU4F1, TERT, TFAP2B, NR2E1, UCN, WNT7A, ZIC1, ZIC3, PAX8, LHX3, FOSL1, HMGA2, GALR3, TNFSF11, TP63, ONECUT2, DMRT2, PPARGC1A, FEZF2, BARX1, CHP2, NEUROG2, CSRNP3, MYOCD, SP7, NKX2-3, GLIS3, MSGN1, HELT	9.2046	positive regulation of transcription from RNA polymerase II promoter
21	GO:0006805	BP	206	ADH1B, CYP3A7, CYP2A13, CYP3A5, CYP4B1, CYP19A1, GSTA3, GSTM1, GSTM2, GSTM3, GSTP1, MAT1A, PON3, PTGS1, SULT2A1, UGT2B4, UGT2B11, CYP4F8, UGT1A1, UGT1A3, CYP2W1, CYP26B1, ACSM1, CYP4F22	6.6865	xenobiotic metabolic process
22	GO:0002064	BP	228	BMP5, EPHA2, GATA3, GSTM3, ID1, NKX6-1, PAX2, ROS1, WNT7A, WNT9B, NPHS2, PAX8, TP63, ONECUT2, TNMD, SLITRK6, SLC9A4	6.8329	epithelial cell development
23	GO:0004867	MF	101	SERPINA6, SERPINB2, SERPINA5, SERPINB5, SERPINB10, SERPINB13, SLPI, SPINK1, SPINK2, WFDC2, SPINT3, SERPINA10, EPPIN, SPINK7, WFDC8, SERPINA12, SPINK13, WFDC13, SERPINA11	5.6582	serine-type endopeptidase inhibitor activity
24	GO:0019221	BP	660	ANGPT1, GSTP1, IL1A, IL5RA, CXCR2, TFF2, TNFSF11, IL1RL1, TRIM31, IL1RAPL2, IL36RN, DUOX2, ACKR4, IL20RB, DUOX1, IL1F10, PALM3	8.3663	cytokine-mediated signaling pathway
25	GO:0008285	BP	706	ADRA1A, APOH, BCHE, BMP5, CPB2, DPT, DRD2, ETV4, FABP7, FGF10, GATA3, GSTP1, HPN, IL1A, NOS1, PTGS2, SFRP5, SST, TFAP2B, NR2E1, SCGB1A1, FOSL1, IL1RL1, PTGES, FGFBP1, VAX1, ATP8A2, IL20RB, FEZF2, TNMD, NDRG4, MYOCD, BNIPL, C1QL4, FEZF1	8.4635	negative regulation of cell proliferation
26	GO:0007411	BP	625	ANGPT1, CACNA1D, COL2A1, DCC, EFNA2, EPHA2, EPHA8, EPHB1, ETV4, FGF10, FOXD1, GATA3, IL5RA, LHX1, PAK3, RASGRF1, SCN5A, SLIT1, TRPC3, TRPC5, LHX3, FGF23, RASAL1, FGF19, SEMA3A, VAX1, FEZF2, NEUROG2, SEMA6D, UNC5A, UNC5B, EPHA10, FEZF1	8.2877	axon guidance
27	GO:0043900	BP	514	CRISP1, CAMP, HPN, KRT6A, MYLK, P2RY2, PDK4, SERPINB10, SCN1A, SLPI, SPINK1, HMGA2, FGFBP1, TRIM31, APOBEC3C, APOBEC3G, PM20D1, SPINK13, HS3ST5, GPR149, ASTL	8.0056	regulation of multi-organism process
28	GO:0071396	BP	428	CRHR2, GSTP1, KRT13, P2RY2, PAX2, PDK4, NR2E1, WNT9B, HCN4, PPARGC1A, UGT1A1, CYP26B1, BRINP2, OR51E2, PAQR8	7.7415	cellular response to lipid
29	GO:0071805	BP	230	ATP1A4, CACNA1D, DPP6, EDN3, HPN, KCNA4, KCNF1, KCNJ1, KCNJ3, KCNJ5, KCNJ13, KCNJ15, KCNJ16, KCNS1, KCNB2, HCN4, KCNH5, TRPM5, FXYD4, KCNK10, KCNG4, KCNU1	6.8455	potassium ion transmembrane transport
30	GO:0030335	BP	395	ANGPT1, EDN3, FGF10, GATA3, HAS2, MYLK, P2RY2, PTGS2, WNT7A, ONECUT2, SEMA3A, UTS2, ANGPTL3, S100A14, LGR6, SEMA6D, CCBE1, FAM110C	7.6257	positive regulation of cell migration
31	GO:0006732	BP	429	FOLR1, GPD1, MAT1A, PDK4, PTGS2, PPARGC1A, ACSL6, QPRT, NOX1, ALDH1L2	7.7448	coenzyme metabolic process
32	GO:0050769	BP	375	ASPA, BMP5, CRABP2, DRD2, HOXD3, NKX6-1, P2RY2, PAK3, RASAL1, CPNE6, SEMA3A, GPRC5B, ATP8A2, FEZF2, BRINP2, NEUROG2, NDRG4, DUOXA1, ZNF488, FEZF1	7.5507	positive regulation of neurogenesis
33	GO:0042493	BP	431	AOC1, ACTC1, ADCYAP1R1, ADRA1A, ALDH3A1, AMH, BCHE, CA4, CPB2, CYP2A13, CYP4B1, DRD2, EMX2, GABRA3, GATA3, GNAO1, LPL, MAS1, NKX6-1, NOS1, PTGS2, REN, SST, SCGB1A1, FOSL1, HMGA2, TRPA1, ABCG2, CERS1, PPARGC1A, UTS2, SCN11A, UGT1A1, CYP2W1, ABCG8	7.7515	response to drug
34	GO:0050727	BP	294	AHSG, GATA3, GSTP1, MAS1, PTGS2, TFF2, SCGB1A1, TNFSF11, IL1RL1, IL20, GPRC5B, IL20RB, MMP26, ACE2, DUOXA1, NLRP12, DUOXA2	7.1997	regulation of inflammatory response
35	GO:0010975	BP	377	BMP5, CRABP2, DCC, GATA3, ID1, NKX6-1, P2RY2, PAK3, SNAP25, NR2E1, WNT7A, RASAL1, CPNE6, SEMA3A, GPRC5B, ATP8A2, FEZF2, NDRG4	7.5584	regulation of neuron projection development
36	GO:0016482	BP	1288	ADCYAP1R1, ADRA1A, ANGPT1, ANXA13, DRD2, GSTM2, NOS1, OPRD1, PTGS2, SFRP5, TRPC3, ZIC1, BRSK2, CHP2, JPH4, NLRP12, DPCR1, SIAH3	9.3309	cytoplasmic transport
37	GO:0048608	BP	458	AFP, AMH, BMP5, FOXL2, CDX4, CYP19A1, FGF10, GATA3, GJB3, GJB5, HOXD13, LHX1, MAS1, SERPINB5, PTGS2, REN, WNT7A, WNT9B, LHX3, FOSL1, TP63, SEMA3A, MYOCD, GPR149, RAD21L1	7.8392	reproductive structure development
38	GO:0005198	MF	742	AMELX, COL2A1, COL4A6, CRYBA4, IVL, KRT6A, KRT9, KRT13, KRT15, KRT16, LAMB3, MAL, MUC4, MUC6, NEFM, SEMG2, SPRR1A, SPRR3, UPK1B, CLDN2, CLDN16, SYNM, OPTC, KRT20, KRT71, KRT72, CLDN19, KRT24, KRT78, KRT6C, KRT73, KRT27, LCE1C, EVPLL	8.5353	structural molecule activity
39	GO:0020037	MF	132	CYP3A7, CYP2A13, CYP3A5, CYP4B1, CYP19A1, HBQ1, NOS1, PTGS1, PTGS2, CYP4F8, DUOX2, DUOX1, CYP2W1, CYP26B1, CYP4F22	6.0444	heme binding
40	GO:0007596	BP	648	ALB, ANGPT1, APOH, ATP2B3, CLU, CPB2, GATA3, KNG1, CEACAM6, NOS1, SERPINB2, SERPINA5, PIK3C2G, PLA2G4A, PRKCB, PRKG1, PROC, TRPC3, SERPINA10, ADAMTS18, SCARA5, ANXA8	8.3398	blood coagulation
41	GO:0008092	MF	963	ACTC1, CACNA1D, CAPN6, GC, MYH2, MYLK, NEFM, PIP, SCN5A, SYNM, RHCG, KLHL4, CAPZA3, USH1G, SYNPO2, GAS2L2, FRMD3, FAM110C, ANXA8	8.9114	cytoskeletal protein binding
42	GO:0032403	MF	967	AOC1, CAPN6, EPHB1, ADAM2, GNAO1, ID1, LAMB3, NEFM, PCSK2, PIP, TG, HMGA2, WISP3, ADAMTS5, SYNM, EGFL6, ANGPTL3, TNN, CD300LG, CCBE1, GAS2L2, EVPLL, ANXA8	8.9174	protein complex binding
43	GO:0043065	BP	679	FOXL2, CCK, CLU, KNG1, MAL, MCF2, PAK3, POU4F1, PTGS2, TFAP2B, FOSL1, HMGA2, TP63, CASP14, NOX1, IL19, G0S2, CSRNP3, NLRP12, HCAR2	8.4073	positive regulation of apoptotic process
44	GO:0016705	MF	210	CYP3A7, CYP2A13, CYP3A5, CYP4B1, CYP19A1, NOS1, PTGS1, PTGS2, CYP4F8, CYP2W1, TMLHE, CYP26B1, PDIA2, CYP4F22	6.7142	oxidoreductase activity, acting on paired donors, with incorporation or reduction of molecular oxygen
45	GO:0007626	BP	200	ASTN1, DRD2, GNAO1, HOXB8, OPRD1, SCN1A, SLC18A2, SNAP25, SNCG, TRH, ZIC1, GPRC5B, FEZF2, PAK7, SLITRK6, DMBX1	6.6439	locomotory behavior
46	GO:0043270	BP	249	ADCYAP1R1, CACNA1D, CCK, CRHR2, DPP6, DRD2, EDN3, GSTM2, MYLK, NOS1, P2RY2, SCN5A, TRH, TRPC3, UCN, TNFSF11, ARC, ATP8A2, TRPV3	6.96	positive regulation of ion transport
47	GO:0010769	BP	329	BMP5, CRABP2, DCC, HAS2, HPN, ID1, NKX6-1, PAK3, PAX2, NR2E1, WNT7A, WNT9B, PAX8, SEMA3A, OLFM4, FEZF2	7.3619	regulation of cell morphogenesis involved in differentiation
48	GO:0001819	BP	492	CAMP, CLU, CRHR2, DRD2, GATA3, IL1A, P2RY2, PAEP, PTGS2, UCN, IL1RL1, NOX1, GPRC5B, IL20RB, VTCN1, NLRP12, CCBE1, NLRP10	7.9425	positive regulation of cytokine production
49	GO:0006869	BP	391	ABCA4, ALB, APOF, APOC1, APOC4, APOH, CLU, DRD2, GALR1, LCN1, P2RY2, SERPINA5, PLA2G4A, PNLIP, REN, SLC10A1, SLC10A2, TNFSF11, LIPG, ATP10B, ATP8A2, ABCG8, MFSD2A, SLC22A9	7.611	lipid transport
50	GO:0015850	BP	297	ABCA4, ALB, APOC1, AQP2, AQP5, CLU, CRHR2, DRD2, GALR1, NOS1, PNLIP, PTGS1, REN, SLC6A2, SLC10A1, SLC10A2, SLC18A2, SNCG, LIPG, CARTPT, ABCG8, SLC16A12	7.2143	organic hydroxy compound transport
51	GO:0034110	BP	375	CLC, GATA3, HAS2, PAK3, PRKG1, SCGB1A1, TNFSF11, IL20RB, CYP26B1, SLC46A2, VTCN1, ADAMTS18	7.5507	regulation of homotypic cell-cell adhesion
52	GO:0007283	BP	494	ADCYAP1R1, ATP1A4, DAZ1, KRT9, MAS1, OCA2, SERPINA5, ROS1, TP63, ADAM18, WFDC2, SOX30, ADAM29, OR7C1, PLA2G3, SPA17, MOV10L1, TAF7L, TDRD1, CYP26B1, MAEL, CABS1, CAPZA3, AKAP14, CATSPERD, SLCO4C1, RAD21L1	7.9484	spermatogenesis
53	GO:0005543	MF	378	ANXA13, APOC1, APOH, KCNJ1, SERPINA5, PIK3C2G, PLA2G4A, RPE65, ANXA9, RASAL1, CPNE6, SEPT12, C2CD4C, CLVS2, SYT10, ANXA8	7.5622	phospholipid binding
54	GO:0007507	BP	561	ACTC1, ADRA1A, COL2A1, FOLR1, GATA3, HAS2, ID1, POU4F1, SCN5A, ZIC3, FGF19, TMEM100, NDRG4, MYOCD, FOXN4, PI16	8.1319	heart development
55	GO:0010038	BP	322	AOC1, AQP2, CA2, DRD2, IL1A, NOS1, PTGS2, SCN5A, TRPC3, CPNE6, PTGES, CHP2	7.3309	response to metal ion
56	GO:0033043	BP	1170	CAPN6, EDN3, GATA3, ID1, IL1A, NOS1, PAK3, UCN, PPARGC1A, MYOCD, CAPZA3, TRIM9, DPCR1, GAS2L2, EPGN, SIAH3	9.1923	regulation of organelle organization
57	GO:0050714	BP	208	CAMP, DRD2, GATA3, IL1A, NKX6-1, PAEP, TRH, VSNL1, IL1RL1, ANO1, VTCN1, OR51E2, NLRP12, NLRP10, HCAR2	6.7004	positive regulation of protein secretion
58	GO:0043010	BP	303	AQP5, FOXL2, CACNA1F, CRYBA4, EPHA2, EPHB1, FGF10, GATA3, GPM6A, LHX1, PAX2, TFAP2B, NR2E1, WNT7A, WNT9B, VAX1, ATP8A2, SLITRK6, FOXN4	7.2432	camera-type eye development
59	GO:0030198	BP	446	COL2A1, COL4A6, COL17A1, CPB2, DPT, HAS2, HAS3, HPN, LAMB3, VIT, SERPINB5, PRSS1, NR2E1, TTR, MATN4, ADAMTS5, EGFL6, NOX1, BCAN	7.8009	extracellular matrix organization
60	GO:0044089	BP	425	CCK, CLU, EPHB1, GPM6A, HAS3, ID1, WNT7A, FOSL1, SLITRK3, ACE2, SLITRK6, SLITRK2, LINGO2, LRRTM3	7.7313	positive regulation of cellular component biogenesis
61	GO:0050803	BP	238	CRHR2, DRD2, EPHB1, NOS1, PTGS2, RASGRF1, SLIT1, SNAP25, NR2E1, WNT7A, SLITRK3, ARC, BCAN, NETO1, SLITRK6, JPH4, SLITRK2, LINGO2, LRRTM3	6.8948	regulation of synapse structure and activity
62	GO:0005249	MF	131	KCNA4, KCNF1, KCNJ1, KCNJ3, KCNJ5, KCNJ13, KCNJ15, KCNJ16, KCNS1, KCNB2, HCN4, KCNH5, KCNG4, KCNU1	6.0334	voltage-gated potassium channel activity
63	GO:0015276	MF	211	GABRA3, KCNJ1, KCNJ3, KCNJ5, KCNJ13, KCNJ15, KCNJ16, TRPC3, TRPC5, TRPA1, CLCA2, HCN4, GRIN3A, GRIN3B, GLRA4	6.7211	ligand-gated ion channel activity
64	GO:0006631	BP	492	APOC1, CYP2A13, LPL, PDK4, PLA2G4A, PTGS1, PTGS2, PTGES, PPARGC1A, CYP4F8, ACSL6, AMACR, ANGPTL3, PLA2G3, HAO1, UGT1A1, UGT1A3, ACSM1, FADS6	7.9425	fatty acid metabolic process
65	GO:0016032	BP	867	DMBT1, EPHA2, HPN, SLPI, HMGA2, TRIM31, APOBEC3C, SLC52A1, ACE2, APOBEC3G, PM20D1, HS3ST5	8.7599	viral process
66	GO:0042742	BP	241	CAMP, DMBT1, SEMG2, SLPI, ADAMTS5, EPPIN, S100A14, PGLYRP3, DEFB127, DEFB129, DEFB125, NLRP10, C10orf99, DEFB132, DEFB131	6.9129	defense response to bacterium
67	GO:0022411	BP	805	FOXL2, CIDEA, COL2A1, COL4A6, COL17A1, DSG3, HPN, KRT6A, KRT15, LAMB3, MYLK, NEFM, SERPINB10, PRKCB, PRKG1, PRSS1, FGFBP1, ERN2, ADAMTS5, BCAN, CAPZA3, GAS2L2, KRT73	8.6528	cellular component disassembly
68	GO:0006898	BP	294	ALB, ANGPT1, APOC1, DMBT1, DRD2, FOLR1, CXCR2, ENPP3, ACKR4, LRP1B, TMPRSS4, SBSPON, SCARA5	7.1997	receptor-mediated endocytosis
69	GO:0004175	MF	515	CAPN6, CLC, ADAM2, HPN, PCSK2, PGA5, PIP, PROC, PRSS1, REN, ADAM18, TMPRSS11D, ADAM29, ADAMTS5, CELA3B, CASP14, MMP26, TMPRSS4, ACE2, CAPNS2, RHBDL3, ADAMTS18, TMPRSS11A, USP50, ASTL	8.0084	endopeptidase activity
70	GO:0030246	MF	282	CLC, LGALS4, ENPP3, MGAM, CLEC3A, COLEC10, UPK1A, GALNT9, AIM1L, TMLHE, ITLN1, BCAN, PKD1L2, SBSPON, CLEC18B, LGALS7B	7.1396	carbohydrate binding
71	GO:1901361	BP	642	FOXL2, CIDEA, GPD1, HPD, ENPP3, PON3, SULT2A1, UGT2B4, FGF23, ERN2, PPARGC1A, QPRT, APOBEC3C, UGT1A1, APOBEC3G, HOGA1, ALDH1L2, LIN28B	8.3264	organic cyclic compound catabolic process
72	GO:0042391	BP	468	ADRA1A, ATP1A4, CACNA1D, CACNA1F, CCK, DPP6, GABRA3, OPRD1, SCN1A, SCN5A, SLC1A6, HCN4, SCN11A, KCNH5, KCNK10, ANO1, GJD2, NETO1, GLRA4	7.8704	regulation of membrane potential
73	GO:0051345	BP	1057	ADCY8, ADCYAP1R1, ADRA1A, APOH, ARHGDIG, FOXL2, CCK, EPHA2, FGF10, GNAO1, MCF2, PDE1C, PNLIP, RASGRF1, SEMG2, RASAL1, CASP14, CHP2, NLRP12, NEK5	9.0458	positive regulation of hydrolase activity
74	GO:0009416	BP	378	ABCA4, CACNA1F, DRD2, ADAM2, IVL, LPL, SERPINB13, PNLIP, PTGS2, RPE65, SAG, TRPC3, TTR, TP63, CERS1, FBXL21, FOXB1, ATP8A2, NDRG4, NETO1	7.5622	response to light stimulus
75	GO:0009582	BP	199	ABCA4, CACNA1F, EPHB1, HPN, LPL, PNLIP, RPE65, SAG, TRPC3, TTR, TRPA1, NPFFR2, ATP8A2, ANO1, TRPM3, PKD1L2	6.6366	detection of abiotic stimulus
76	GO:0031406	MF	197	ALB, ANXA13, APOC1, CRABP2, FOLR1, NOS1, SERPINA5, RPE65, ANXA9, CPNE6, UGT1A1, UGT1A3, TMLHE, CYP26B1, GRIN3A, GRIN3B, GLRA4	6.6221	carboxylic acid binding
77	GO:0043177	MF	198	ALB, ANXA13, APOC1, CRABP2, FOLR1, NOS1, SERPINA5, RPE65, ANXA9, CPNE6, UGT1A1, UGT1A3, TMLHE, CYP26B1, GRIN3A, GRIN3B, GLRA4	6.6294	organic acid binding
78	GO:0002697	BP	457	ANGPT1, CLC, KRT6A, MYLK, PDK4, SERPINB10, SCN1A, FGFBP1, GPRC5B, IL20RB, APOBEC3G, PGLYRP3, SH2D1B, PM20D1	7.8361	regulation of immune effector process
79	GO:0006937	BP	188	ADRA1A, CHRM2, GSTM2, NOS1, PRKG1, PTGS1, PTGS2, SCN5A, UCN, KCNB2, HCN4, ACE2, MYOCD	6.5546	regulation of muscle contraction
80	GO:0032846	BP	164	ADCYAP1R1, CA2, DRD2, KNG1, PTGS2, TRPC3, VSNL1, TNFSF11, PPARGC1A, ANO1, HCAR2	6.3576	positive regulation of homeostatic process
81	GO:0005506	MF	169	AOX1, CYP3A7, CYP2A13, CYP3A5, CYP4B1, CYP19A1, HBQ1, NOS1, CYP4F8, CYP2W1, TMLHE, MIOX, CYP26B1, CYP4F22	6.4009	iron ion binding
82	GO:0031589	BP	346	ANGPT1, COL17A1, EPHB1, HAS2, HOXD3, ID1, MUC4, VIT, ONECUT2, MSLN, OLFM4, LYVE1, EGFL6, ANGPTL3, TNN	7.4346	cell-substrate adhesion
83	GO:0007156	BP	156	CDH8, CDH9, CDH16, CDH18, DSG3, FAT2, PCDH7, DCHS2, PCDHA1, CDH23, CDHR1, FAT3, DSG4, CDHR4	6.2854	homophilic cell adhesion
84	GO:0006836	BP	240	CHAT, DRD2, NOS1, SLC1A6, SLC18A2, SNAP25, SNCG, WNT7A, SV2B, SYT8, TRIM9, SLC17A8, SYT10	6.9069	neurotransmitter transport
85	GO:1901565	BP	455	APOC1, ASPA, CYP3A5, HPD, NOS1, LYVE1, QPRT, APOBEC3C, UGT1A1, ACE2, APOBEC3G, BCAN, HOGA1, PGLYRP3, ALDH1L2, LYG2	7.8297	organonitrogen compound catabolic process
86	GO:0043687	BP	332	ARSF, MUC4, MUC6, PROC, GCNT3, ADAMTS5, MGAT4C, GALNT9, GCNT4, MUCL1, MUC15, B3GNT6, FOLH1B, MUC21	7.375	post-translational protein modification
87	GO:0032147	BP	519	ADCY8, ANGPT1, DRD2, FGF10, IL5RA, MAS1, PAK3, RASGRF1, UCN, FGF23, RASAL1, TNFSF11, CARTPT, FGF19, ERN2, GPRC5B, PAK7, MAP3K19, EPGN	8.0196	activation of protein kinase activity
88	GO:0060070	BP	360	FGF10, FOLR1, GATA3, HOXB9, SFRP5, WNT7A, WNT9B, WIF1, SOSTDC1, GPRC5B, LGR6	7.4919	canonical Wnt receptor signaling pathway
89	GO:0060562	BP	366	EPHA2, ETV4, FGF10, FOXD1, FOLR1, GATA3, HOXB7, LHX1, PAX2, WNT9B, ZIC2, ZIC3, PAX8, SOSTDC1, NDRG4, FOXN4	7.5157	epithelial tube morphogenesis
90	GO:0090287	BP	273	CIDEA, FGF10, FOXD1, FOLR1, GATA3, PRKCB, TFAP2B, ONECUT2, SOSTDC1, PRDM16, CHRDL1, MYOCD, CCBE1	7.0928	regulation of cellular response to growth factor stimulus
91	GO:0097305	BP	335	ACTC1, ADCYAP1R1, DRD2, FGF10, GATA3, GC, NOS1, PTGS1, PTGS2, TRH, UCN, WNT7A, FOSL1, SLC34A2, UTS2, UGT1A1, GRIN3A	7.388	response to alcohol
92	GO:0007612	BP	141	BCHE, DRD2, ADAM2, PTGS1, PTGS2, SNAP25, UCN, FOSL1, ARC, FOXB1, PAK7, NDRG4, NETO1, JPH4	6.1396	learning
93	GO:0014074	BP	154	ALDH3A1, GPD1, GSTM2, P2RY2, PTGS2, REN, SFTPC, TRPC3, FOSL1, HCN4, DUOX2, DUOX1	6.2668	response to purine-containing compound
94	GO:0045666	BP	293	BMP5, CRABP2, HOXD3, NKX6-1, P2RY2, PAK3, RASAL1, CPNE6, GPRC5B, ATP8A2, FEZF2, BRINP2, NEUROG2, NDRG4, DUOXA1, FEZF1	7.1948	positive regulation of neuron differentiation
95	GO:0071229	BP	169	AQP2, FOLR1, KRT13, PAX2, PDK4, WNT9B, PPARGC1A, CYP26B1, BRINP2, CPEB1, OR51E2	6.4009	cellular response to acid
96	GO:0070588	BP	238	ATP2B3, CACNA1D, CACNA1F, DRD2, GPM6A, GSTM2, NOS1, TRPC3, TRPC5, TRPA1, TRPM5, TRPM3, JPH4, PKD1L2, GRIN3A, GRIN3B, TRPV3	6.8948	calcium ion transmembrane transport
97	GO:0001503	BP	417	AHSG, AMELX, BMP5, COL2A1, EPHA2, GDF10, ID1, P2RY2, PTGS2, FGF23, TNFSF11, TP63, DUOX2, ATP6V0A4, CHRDL1, SP7	7.7039	ossification
98	GO:0015698	BP	196	CA2, CLCNKB, GABRA3, ROS1, TG, BSND, FGF23, CLCA2, SLC17A4, SLC34A2, CLCA4, ANO1, GLRA4	6.6147	inorganic anion transport
99	GO:0002521	BP	543	CA2, EFNA2, EPHA2, GATA3, PAX1, LY6D, TNFSF11, CARTPT, IL20, CYP26B1, SLC46A2, PRDM16, PGLYRP3, NKX2-3	8.0848	leukocyte differentiation
100	GO:0002683	BP	405	ANGPT1, BMP5, DRD2, HOXB8, TFF2, SCGB1A1, IL1RL1, CARTPT, OLFM4, IL20RB, PRDM16, VTCN1, PGLYRP3	7.6618	negative regulation of immune system process
101	GO:0007568	BP	278	ADRA1A, ADRB3, ALDH3A1, AMH, FOXG1, GHRHR, GNAO1, KRT16, NOS1, P2RY2, PAX2, PTGS1, TERT, HMGA2, TP63, SLC34A2, ATP8A2, HELT	7.1189	aging
102	GO:0032496	BP	303	ATP4B, FGF10, GSTP1, NOS1, P2RY2, PTGS2, REN, SFTPC, SLPI, TG, SCGB1A1, PTGES, UGT1A1, S100A14, PALM3	7.2432	response to lipopolysaccharide
103	GO:0044070	BP	147	CA2, CCK, CLCNKB, CRHR2, DRD2, NOS1, P2RY2, ROS1, SNCG, TRH, FGF23, TNFSF11, ATP8A2, ANO1	6.1997	regulation of anion transport
104	GO:0051924	BP	257	ADCYAP1R1, CACNA1D, CRHR2, DRD2, GNAO1, GSTM2, MYLK, NOS1, OPRD1, PTGS2, SPINK1, TRPC3, UCN, EPPIN, JPH4, GRIN3B, TRPV3	7.0056	regulation of calcium ion transport
105	GO:0015081	MF	175	AOC1, ATP1A4, SCN1A, SCN5A, SLC1A6, SLC6A2, SLC10A1, SLC10A2, SLC13A2, HCN4, SLC17A4, SLC34A2, SCN11A, TRPM5, SLC28A3, SLC4A9, SLC9A4	6.4512	sodium ion transmembrane transporter activity
106	GO:0030856	BP	134	DMBT1, GATA3, ID1, LHX1, NKX6-1, PAX2, WNT9B, PAX8, TP63, IL20, TMEM100, NKX6-3	6.0661	regulation of epithelial cell differentiation
107	GO:0061138	BP	214	EPHA2, ETV4, FGF10, FOXD1, HOXB7, HOXD13, LHX1, PAX2, WNT9B, PAX8, TP63, SEMA3A	6.7415	morphogenesis of a branching epithelium
108	GO:0072006	BP	159	ANGPT1, FOXD1, GATA3, HOXB7, LHX1, PAX2, POU3F3, TFAP2B, WNT9B, NPHS2, PAX8, KIRREL3	6.3129	nephron development
109	GO:0045444	BP	192	ADRB3, FGF10, GATA3, GDF10, LAMB3, PTGS2, TFAP2B, HMGA2, PPARGC1A, WIF1, LMO3, PRDM16, C1QL4	6.585	fat cell differentiation
110	GO:0019233	BP	102	CCK, CRHR2, EPHB1, HOXB8, IAPP, NOS1, OPRD1, P2RY2, PTGS1, PTGS2, TRPA1, SCN11A, ANO1, TMEM100, PROL1, MRGPRX2	5.6724	sensory perception of pain
111	GO:0008016	BP	221	ADRA1A, CACNA1D, CHRM2, CRHR2, DRD2, EDN3, GLP1R, GNAO1, GSTM2, NOS1, SCN5A, UCN, HCN4, SEMA3A, UTS2, ACE2, FOXN4	6.7879	regulation of heart contraction
112	GO:0046887	BP	118	DRD2, EDN3, GALR1, GHRHR, NKX6-1, TRH, UCN, VSNL1, TNFSF11, CARTPT, ANO1, RASL10B, HCAR2	5.8826	positive regulation of hormone secretion
113	GO:0051301	BP	755	DRD2, EDN3, FGF10, HOXB4, IL1A, POU3F3, WNT7A, WNT9B, HMGA2, TP63, BRSK2, MRGPRX2, SEPT12, EPGN, C10orf99	8.5603	cell division
114	GO:0007005	BP	879	CCK, CLU, KRT6A, KRT15, MYLK, NEFM, SERPINB10, PRKG1, TERT, FGFBP1, PPARGC1A, DPCR1, SIAH3, KRT73	8.7797	mitochondrion organization
115	GO:0080135	BP	723	CLU, CRHR2, EPHB1, FGF10, GSTP1, IL1A, TERT, WNT7A, HMGA2, TNFSF11, TP63, BRSK2, FGF19, ERN2, NOX1, PDIA2	8.4979	regulation of cellular response to stress
116	GO:0007346	BP	527	EDN3, FGF10, IL1A, PAK3, HMGA2, TP63, KCNH5, PAK7, BRINP2, MAP3K19, EPGN	8.0417	regulation of mitotic cell cycle
117	GO:0071900	BP	495	DUSP2, DUSP4, EDN3, FGF10, GSTP1, MAS1, PAK3, TNFSF11, ERN2, NPFFR2, MYOCD, EPGN	7.9513	regulation of protein serine/threonine kinase activity
118	GO:0035108	BP	165	COL2A1, CRABP2, FGF10, HOXD12, HOXD13, TFAP2B, WNT7A, TP63, TBX4, CYP26B1, EVX2	6.3663	limb morphogenesis
119	GO:0007173	BP	382	ADCY8, ANGPT1, FGF10, IL5RA, PDE1C, RASGRF1, FGF23, RASAL1, FGF19, FAM83A, FAM83B, EPGN	7.5774	epidermal growth factor receptor signaling pathway
120	GO:0007265	BP	586	ADRA1A, ANGPT1, ARHGDIG, FGF10, IL5RA, MCF2, PAK3, RASGRF1, FGF23, RASAL1, FGF19, RAB9B, PAK7	8.1948	Ras protein signal transduction
121	GO:0008286	BP	363	AHSG, ANGPT1, FGF10, IGFBP1, IL5RA, PDK4, PRKCB, RASGRF1, FGF23, RASAL1, FGF19, ATP6V0A4, ATP6V1G3, SERPINA12, ATP6V0D2	7.5038	insulin receptor signaling pathway
122	GO:0048011	BP	403	ADCY8, ADCYAP1R1, ANGPT1, DUSP4, FGF10, IL5RA, MCF2, PDE1C, RASGRF1, FGF23, RASAL1, FGF19	7.6546	neurotrophin TRK receptor signaling pathway
123	GO:0046700	BP	590	FOXL2, CIDEA, GPD1, ENPP3, PON3, ERN2, PPARGC1A, QPRT, APOBEC3C, UGT1A1, APOBEC3G, HOGA1, ALDH1L2, LIN28B	8.2046	heterocycle catabolic process
124	GO:0009581	BP	195	ABCA4, CACNA1F, EPHB1, HPN, LPL, PNLIP, RPE65, SAG, TRPC3, TTR, TRPA1, ATP8A2, ANO1, TRPM3, PKD1L2	6.6073	detection of external stimulus
125	GO:0000122	BP	793	FOXL2, CDX4, DLX1, DLX2, GATA3, HMX1, HOXB4, ID1, NKX6-1, POU4F1, SIM2, TFAP2B, NR2E1, SCGB1A1, ZNF157, HMGA2, TP63, VAX1, FEZF2, ASCL3, PRDM13, PRDM16, MAEL, RIPPLY1, MYOCD, DMBX1, GLIS3, FEZF1, HELT	8.6312	negative regulation of transcription from RNA polymerase II promoter
126	GO:2000027	BP	188	AMELX, CPB2, ETV4, FGF10, GATA3, HOXB7, HOXD13, HPN, LHX1, PAX2, WNT9B, PAX8	6.5546	regulation of organ morphogenesis
127	GO:0051260	BP	266	CLU, KCNA4, KCNF1, KCNS1, SFTPC, TNFSF11, TP63, TRPA1, KCNB2, OLFM4, KCNG4, SCARA5	7.0553	protein homooligomerization
128	GO:0071214	BP	282	AQP2, GATA3, MYLK, NOS1, PTGS2, SAG, SFTPC, HMGA2, TP63, CERS1, NOX1	7.1396	cellular response to abiotic stimulus
129	GO:0030216	BP	167	EPHA2, IVL, KRT16, POU3F1, SPRR1A, SPRR3, TGM3, TP63, CASP14, IL20, CYP26B1, DSG4, CERS3, LCE1C	6.3837	keratinocyte differentiation
130	GO:0055067	BP	149	ATP1A4, CA2, DRD2, KNG1, PDK4, TFAP2B, UTS2, NOX1, ATP6V0A4, RHCG, SLC4A9, SLC9A4	6.2192	monovalent inorganic cation homeostasis
131	GO:0032102	BP	274	APOH, CCK, CPB2, DRD2, FABP7, GATA3, GSTP1, KNG1, SERPINB2, PRKG1, PROC, TFF2, UCN, CARTPT, SEMA3A, IL20RB, MMP26, NLRP12, GRIN3A, ADAMTS18	7.098	negative regulation of response to external stimulus
132	GO:0019932	BP	253	ADCY8, ADCYAP1R1, CRHR2, EDN3, GHRHR, GLP1R, GSTM2, NOS1, PRKG1, SPINK1, TFF2, TMEM100, CHP2, GPRC6A	6.983	second-messenger-mediated signaling
133	GO:0042593	BP	208	CPB2, CRHR2, PAX2, PDK4, TFAP2B, VSNL1, BRSK2, CARTPT, PPARGC1A, GPRC5B, ANO1	6.7004	glucose homeostasis
134	GO:0045765	BP	211	APOH, CRHR2, EPHA2, ID1, IL1A, PRKCB, PTGS2, NR2E1, UTS2, OPTC, ANGPTL3, CYSLTR2, TNMD, CCBE1	6.7211	regulation of angiogenesis
135	GO:0051048	BP	199	ANGPT1, CIDEA, CRHR2, DRD2, NOS1, PTGS1, TFF2, TRH, UCN, VSNL1, FGF23, CARTPT, UTS2, IL36RN, NLRP12, TRIM9, SPINK13	6.6366	negative regulation of secretion
136	GO:0051403	BP	300	CRHR2, DUSP4, EPHB1, GSTP1, IL1A, WNT7A, TNFSF11, FGF19, ERN2, NOX1, MAP3K19	7.2288	stress-activated MAPK cascade
137	GO:0071407	BP	413	AOC1, CRHR2, FOLR1, GPD1, GSTM2, ID1, P2RY2, PAK3, PTGS2, TERT, NR2E1, HCN4, UGT1A1, OR51E2, PAQR8, LIN28B	7.69	cellular response to organic cyclic compound
138	GO:1901617	BP	295	ADCYAP1R1, AKR1B1, BMP5, CHAT, CRHR2, GATA3, MAS1, OCA2, PLA2G4A, PNMT, FGF19, AMACR, SLC45A2, TMLHE, IP6K3	7.2046	organic hydroxy compound biosynthetic process
139	GO:0002768	BP	566	ANGPT1, CACNA1F, FGF10, GATA3, IL5RA, MYH2, PAK3, PRKCB, RASGRF1, FGF23, RASAL1, FGF19	8.1447	immune response-regulating cell surface receptor signaling pathway
140	GO:0008543	BP	351	ADCY8, ANGPT1, FGF10, GATA3, IL5RA, PDE1C, RASGRF1, FGF23, RASAL1, FGF19, FGFBP1	7.4553	fibroblast growth factor receptor signaling pathway
141	GO:0070374	BP	170	ADRA1A, ANGPT1, DRD2, FGF10, IL1A, TFF2, FGF23, TNFSF11, FGF19, CYSLTR2, NDRG4	6.4094	positive regulation of ERK1 and ERK2 cascade
142	GO:0042277	MF	250	ADCYAP1R1, BCHE, CRHR2, GALR1, GHRHR, GSTM1, GSTM2, GSTM3, MAS1, OPRD1, GALR3, PTGES, NPFFR2, MRGPRX2, GPR149	6.9658	peptide binding
143	GO:0009267	BP	449	AOC1, ALB, KRT6A, KRT15, MYLK, NEFM, PDK4, SERPINB10, PRKG1, WNT9B, CARTPT, FGFBP1, KRT73	7.8106	cellular response to starvation
144	GO:0009636	BP	186	AOC1, ADRB3, DRD2, GSTM1, GSTM2, GSTM3, ID1, OPRD1, PLA2G4A, PON3, SLC18A2, CERS1	6.5392	response to toxic substance
145	GO:0035725	BP	166	AOC1, ATP1A4, NOS1, SCN1A, SCN5A, HCN4, SLC17A4, SLC34A2, SCN11A, TRPM5, FXYD4, SLC4A9, SLC9A4	6.375	sodium ion transmembrane transport
146	GO:0006939	BP	102	ADRA1A, CHRM2, DRD2, EDN3, KNG1, MYLK, PRKG1, PTGS1, PTGS2, KCNB2, MYOCD	5.6724	smooth muscle contraction
147	GO:0016042	BP	352	APOC1, CIDEA, FABP7, LPL, PLA2G4A, PNLIP, SULT2A1, UGT2B4, FGF23, LIPG, AMACR, ANGPTL3, PLA2G3, HAO1, CYP26B1, CES5A, HCAR2, CLPSL1, CLPSL2	7.4594	lipid catabolic process
148	GO:0042633	BP	111	FGF10, HOXC13, KRT16, PTGS2, TERT, TGM3, TP63, SOSTDC1, FOXQ1, KRT71, DSG4, TRPV3, KRT27	5.7944	hair cycle
149	GO:0031349	BP	498	DMBT1, DUSP4, PAK3, PTGS2, UCN, TNFSF11, IL1RL1, GPRC5B, S100A14, NLRP12, PGLYRP3, SH2D1B	7.96	positive regulation of defense response
150	GO:0051249	BP	457	CLC, FGF10, GATA3, PAK3, SCGB1A1, TNFSF11, IL20RB, CYP26B1, SLC46A2, VTCN1, PGLYRP3	7.8361	regulation of lymphocyte activation
151	GO:0015992	BP	211	ATP1A4, ATP4B, SLC2A5, NOX1, ATP6V0A4, SLC2A9, ATP6V1G3, ATP6V0D2, SLC9C2, SLC9A4	6.7211	proton transport
152	GO:0007188	BP	194	ADCY8, ADRA1A, ADRB3, CACNA1D, CHRM2, CRHR2, DRD2, GALR1, GHRHR, GNAO1, HTR1E, OPRD1, TSHR, GALR3, TAAR1	6.5999	adenylate cyclase-modulating G-protein coupled receptor signaling pathway
153	GO:0016758	MF	278	FUT3, FUT6, HAS2, HAS3, UGT2B4, UGT2B7, GCNT3, UGT2B11, MGAT4C, GALNT9, GCNT4, UGT1A1, UGT1A3, UGT3A1, B3GNT6	7.1189	transferase activity, transferring hexosyl groups
154	GO:0009408	BP	168	CPB2, HSPA6, IL1A, NOS1, SST, STAC, CRNN, ANO1, TRPV3, SCARA5	6.3923	response to heat
155	GO:0009057	BP	1495	FOXL2, CIDEA, CLU, PGA5, MGAM, BRSK2, ERN2, LYVE1, ACE2, BCAN, TRIM9, PGLYRP3, LYG2, SIAH3, USP50, LIN28B	9.5459	macromolecule catabolic process
156	GO:0019439	BP	604	FOXL2, CIDEA, GPD1, HPD, ENPP3, PON3, ERN2, PPARGC1A, APOBEC3C, UGT1A1, APOBEC3G, ALDH1L2, LIN28B	8.2384	aromatic compound catabolic process
157	GO:0044270	BP	588	FOXL2, CIDEA, CYP3A5, GPD1, ENPP3, ERN2, PPARGC1A, QPRT, APOBEC3C, UGT1A1, APOBEC3G, ALDH1L2, LIN28B	8.1997	cellular nitrogen compound catabolic process
158	GO:0006066	BP	514	ADCYAP1R1, ADH1B, AKR1B1, APOF, APOC1, BCHE, BMP5, CHAT, CYP19A1, GC, MAS1, PLA2G4A, RPE65, TTR, FGF23, CELA3B, ANGPTL3, PLA2G3, HAO1, MIOX, IP6K3, SERPINA12	8.0056	alcohol metabolic process
159	GO:0008202	BP	392	AFP, ALB, AKR1B1, APOF, APOC1, BMP5, SERPINA6, CYP3A5, CYP19A1, GC, SLC10A1, SLC10A2, SULT2A1, UGT2B4, UGT2B7, FGF23, FGF19, UGT2B11, PPARGC1A, CELA3B, AMACR, ANGPTL3, UGT1A1, SERPINA12	7.6147	steroid metabolic process
160	GO:0090092	BP	269	BMP5, CIDEA, FGF10, FOXD1, FOLR1, GDF1, GDF10, TFAP2B, ZIC2, ONECUT2, SOSTDC1, PRDM16, CHRDL1, MYOCD	7.0715	regulation of transmembrane receptor protein serine/threonine kinase signaling pathway
161	GO:0005125	MF	236	BMP5, GDF1, GDF10, IL1A, WNT7A, TNFSF11, IL36RN, IL19, IL20, IL1F10, TSLP, SCGB3A1, C10orf99	6.8826	cytokine activity
162	GO:0007588	BP	73	ADRA1A, AQP2, AQP5, CLCNKB, CRHR2, DRD2, KCNJ1, KNG1, NPHS2, CLDN16, UTS2, ATP6V0A4, ABCG8	5.1898	excretion
163	GO:0030036	BP	685	ACTC1, CRHR2, FGF10, ID1, MYLK, PAK3, PRKG1, NPHS2, BRSK2, PAK7, CAPZA3	8.42	actin cytoskeleton organization
164	GO:0045786	BP	554	FGF10, GATA3, PTGS2, HMGA2, TP63, ERN2, BRINP2, MYOCD, GAS2L2, C10orf99	8.1137	negative regulation of cell cycle
165	GO:0051129	BP	613	ANXA13, APOC1, BMP5, CLU, DCC, HPN, ID1, OPRD1, SLIT1, UCN, SEMA3A, CAPZA3, TRIM9, GAS2L2, SIAH3	8.2597	negative regulation of cellular component organization
166	GO:0007204	BP	275	ADCYAP1R1, ADRA1A, DRD2, GALR1, GLP1R, GSTM2, KNG1, NOS1, P2RY2, TRPC3, UTS2, JPH4	7.1033	elevation of cytosolic calcium ion concentration
167	GO:0050796	BP	207	CACNA1D, CRHR2, DRD2, GLP1R, NKX6-1, NOS1, SNAP25, TFAP2B, TRH, VSNL1, BRSK2, CARTPT, UTS2, ANO1	6.6935	regulation of insulin secretion
168	GO:0050880	BP	162	ADRA1A, ADRB3, EDN3, KNG1, NOS1, P2RY2, PRKG1, PTGS1, PTGS2, UCN, UTS2, ACE2, UTS2B	6.3398	regulation of blood vessel size
169	GO:0051224	BP	207	ANGPT1, ANXA13, CIDEA, CRHR2, DRD2, NOS1, SFRP5, VSNL1, UTS2, IL36RN, NLRP12, SIAH3	6.6935	negative regulation of protein transport
170	GO:2000021	BP	223	ADCYAP1R1, CA2, CCK, DRD2, GSTM2, KNG1, NOS1, SCN5A, TRPC3, HCN4, UTS2	6.8009	regulation of ion homeostasis
171	GO:0002250	BP	399	CLC, CLU, GATA3, PIK3C2G, PRKCB, IL1RL1, GCNT3, IL20RB, VTCN1, NLRP10	7.6402	adaptive immune response
172	GO:0050707	BP	145	ANGPT1, CAMP, CIDEA, DRD2, GATA3, IL1A, PAEP, IL1RL1, IL36RN, VTCN1, NLRP12, NLRP10	6.1799	regulation of cytokine secretion
173	GO:0002253	BP	666	CACNA1F, CLU, DMBT1, DUSP4, GATA3, MYH2, PAK3, PRKCB, S100A14, PGLYRP3	8.3794	activation of immune response
174	GO:0010256	BP	568	ANXA13, CLU, DPP6, EPHA2, MYH2, PRKCB, KCNB2, NOX1, PLA2G3, ANXA8	8.1497	endomembrane system organization
175	GO:0050911	BP	637	OR1G1, OR2B6, OR7A5, OR7C1, OR2H1, OR51G1, OR51G2, OR51E2, OR51L1, OR51A7, OR51S1, OR52R1, OR5P2, OR4N4, OR52I1, OR10A6, OR5AU1, OR51T1, OR51A4, OR4Q3, OR13G1	8.3151	detection of chemical stimulus involved in sensory perception of smell
176	GO:0004984	MF	433	OR1G1, OR2B6, OR7A5, OR7C1, OR2H1, OR51G1, OR51G2, OR51E2, OR51L1, OR51A7, OR51S1, OR52R1, OR5P2, OR4N4, OR52I1, OR10A6, OR5AU1, OR51T1, OR51A4, OR4Q3, OR13G1	7.7582	olfactory receptor activity
177	GO:0001077	MF	236	FOXL2, CDX4, ETV4, FOXD1, FOXI1, GATA3, HOXC13, HOXD13, POU4F1, TFAP2B, NR2E1, ZIC1, ZIC3, PAX8, FOSL1, HMGA2, TP63, ONECUT2, MYOCD	6.8826	RNA polymerase II core promoter proximal region sequence-specific DNA binding transcription factor activity involved in positive regulation of transcription
178	GO:0046717	BP	108	CCK, DRD2, P2RY2, PLA2G4A, SLC1A6, SNAP25, TFF2, TRH, UCN, TNFSF11, SLC9A4	5.7549	acid secretion
179	GO:0001664	MF	315	ADRB3, EDN3, GNAO1, PYY, SFTPB, TFF2, UCN, WNT7A, WNT9B, NPFFR2, GPRC5B, S100A14, UTS2B	7.2992	G-protein coupled receptor binding
180	GO:0007601	BP	213	ABCA4, CACNA1F, COL2A1, CRYBA4, PAX2, RPE65, SAG, SFRP5, NR2E1, ZIC2, SLC45A2, ATP8A2, GJD2, NYX, CDH23, SLITRK6, CLDN19	6.7347	visual perception
181	GO:0004497	MF	166	CYP3A7, CYP2A13, CYP3A5, CYP4B1, CYP19A1, NOS1, CYP4F8, CYP2W1, CYP26B1, CYP4F22	6.375	monooxygenase activity
182	GO:0005996	BP	380	AKR1B1, FUT6, GPD1, PDK4, TFAP2B, UGT2B4, UGT2B7, FBP2, UGT2B11, PPARGC1A, UGT1A1, UGT1A3, UGT3A1, SERPINA12	7.5699	monosaccharide metabolic process
183	GO:0010565	BP	214	APOC1, BMP5, GATA3, HPN, PDK4, PTGS2, PAX8, FGF19, PPARGC1A, UGT1A1, UGT1A3, DUOXA1, SERPINA12, DUOXA2	6.7415	regulation of cellular ketone metabolic process
184	GO:0016051	BP	245	ADCYAP1R1, AKR1B1, FUT3, GPD1, HAS2, HAS3, MAS1, FBP2, PPARGC1A, SERPINA12	6.9366	carbohydrate biosynthetic process
185	GO:0044262	BP	366	ADCYAP1R1, AKR1B1, GPD1, HAS2, HAS3, MAS1, PDK4, MGAM, PPARGC1A, ANGPTL3, UGT1A1, UGT1A3, MIOX, SERPINA12	7.5157	cellular carbohydrate metabolic process
186	GO:0032412	BP	217	CACNA1D, DRD2, GSTM2, KCNJ1, KCNS1, NOS1, RASGRF1, PPARGC1A, ARC, FXYD4, JPH4	6.7616	regulation of ion transmembrane transporter activity
187	GO:0016247	MF	150	CRISP1, DPP6, DRD2, KCNS1, NOS1, PRKCB, PRKG1, BSND, HPCAL4, FXYD4	6.2288	channel regulator activity
188	GO:0006887	BP	472	CRISP1, ALB, CLU, KNG1, SNAP25, SPINK1, VSNL1, BRSK2, PLA2G3, SYT8, TRIM9, MRGPRX2, SPINK13, SYT10	7.8826	exocytosis
189	GO:0010564	BP	614	DRD2, EDN3, FGF10, IL1A, HMGA2, TP63, KCNH5, MRGPRX2, EPGN, C10orf99	8.2621	regulation of cell cycle process
190	GO:0044272	BP	248	ANGPT1, GSTA3, GSTM1, GSTM2, GSTM3, GSTP1, MAT1A, PDK4, ACSL6, BCAN, HS3ST5	6.9542	sulfur compound biosynthetic process
191	GO:0072330	BP	258	APOC1, LPL, PDK4, PTGS1, PTGS2, PTGES, FGF19, AMACR, TMLHE, BCAN, HOGA1, ACSM1, FADS6	7.0112	monocarboxylic acid biosynthetic process
192	GO:0046683	BP	137	ALDH3A1, GPD1, PTGS2, REN, SFTPC, TRPC3, FOSL1, HCN4, DUOX2, DUOX1	6.098	response to organophosphorus
193	GO:0018108	BP	424	ANGPT1, CCK, EPHA2, EPHA8, EPHB1, FGF10, MATK, ROS1, SPINK1, IL20, GPRC5B, EPGN, EPHA10	7.7279	peptidyl-tyrosine phosphorylation
194	GO:0014031	BP	179	AMELX, BMP5, EDN3, FOLR1, HAS2, HPN, HMGA2, FGF19, SEMA3A, TMEM100	6.4838	mesenchymal cell development
195	GO:0016311	BP	607	DRD2, DUSP2, DUSP4, HPN, PON3, PTPRR, FBP2, CHP2, CSRNP3, LPPR5, GRXCR1	8.2456	dephosphorylation
196	GO:0016485	BP	359	APOH, CCK, CPB2, HPN, PCSK2, REN, CASP14, ACE2, NLRP12, CCBE1, RHBDL3, ASTL	7.4878	protein processing
197	GO:0022612	BP	132	CPB2, EPHA2, ETV4, FGF10, HOXD13, HPN, SERPINB5, TP63, SEMA3A, SOSTDC1, DUOX2, NKX2-3	6.0444	gland morphogenesis
198	GO:0042472	BP	104	COL2A1, FGF10, FOXI1, GATA3, HMX2, HPN, PAX2, ZIC1, PAX8, ATP8A2, SLITRK6, USH1G	5.7004	inner ear morphogenesis
199	GO:0050679	BP	159	BMP5, FGF10, HAS2, HPN, ID1, PAX2, SCN5A, WNT7A, TP63, EPGN	6.3129	positive regulation of epithelial cell proliferation
200	GO:0030099	BP	401	CA2, EFNA2, EPHA2, GATA3, HOXB7, HOXB8, TNFSF11, CARTPT, IL20, PRDM16, NKX2-3	7.6475	myeloid cell differentiation
201	GO:0042110	BP	557	CLC, GATA3, PAK3, PAX1, SCGB1A1, TNFSF11, IL20RB, CYP26B1, SLC46A2, VTCN1, NKX2-3	8.1215	T cell activation
202	GO:0050900	BP	429	ANGPT1, BMP5, EDN3, GATA3, CXCR2, CEACAM6, PROC, TNFSF11, S100A14, NLRP12, NKX2-3, NLRP10	7.7448	leukocyte migration
203	GO:0070489	BP	557	CLC, GATA3, PAK3, PAX1, SCGB1A1, TNFSF11, IL20RB, CYP26B1, SLC46A2, VTCN1, NKX2-3	8.1215	T cell aggregation
204	GO:0003712	MF	621	GATA3, HOXC6, LHX1, POU3F1, PRKCB, TFAP2B, PPARGC1A, TAF7L, PRDM16, MYOCD	8.2784	transcription cofactor activity
205	GO:0046395	BP	321	ASPA, HPD, NOS1, PON3, SULT2A1, QPRT, AMACR, HAO1, CYP26B1, HOGA1, ALDH1L2	7.3264	carboxylic acid catabolic process
206	GO:0007416	BP	136	DRD2, EPHB1, GPM6A, POU4F1, SLIT1, WNT7A, SLITRK3, SLITRK6, SLITRK2, LINGO2, LRRTM3	6.0875	synapse assembly
207	GO:0051640	BP	474	ALB, FGF10, SLIT1, SNAP25, PLA2G3, SYT8, TRIM9, MRGPRX2, SYT10, INSC, RAD21L1	7.8887	organelle localization
208	GO:0001656	BP	106	AQP2, FGF10, FOXD1, GATA3, LHX1, PAX2, POU3F3, TFAP2B, WNT9B, NPHS2, PAX8	5.7279	metanephros development
209	GO:0050886	BP	100	CRHR2, EDN3, FOXD1, GALR1, GATA3, REN, UCN, NOX1, ACE2, OR51E2, RASL10B, HCAR2	5.6439	endocrine process
210	GO:0060993	BP	110	FGF10, FOXD1, GATA3, HOXB7, LHX1, PAX2, WNT9B, PAX8, GCNT3, GCNT4	5.7814	kidney morphogenesis
211	GO:0071773	BP	197	BMP5, COL2A1, FOXD1, GATA3, GDF1, ID1, TFAP2B, SOSTDC1, TMEM100, TNMD, CHRDL1, DSG4	6.6221	cellular response to BMP stimulus
212	GO:0072073	BP	162	FOXD1, GATA3, HOXB7, LHX1, PAX2, POU3F3, SIM1, TFAP2B, WNT9B, NPHS2, PAX8	6.3398	kidney epithelium development
213	GO:0007631	BP	115	ADRB3, CCK, CRHR2, DRD2, IAPP, OPRD1, POU4F1, PYY, REN, TRH, UCN, GALR3, CARTPT, ATP8A2, ACE2, DMBX1, HELT	5.8455	feeding behavior
214	GO:0009612	BP	205	DRD2, HPN, NOS1, PTGS2, SFTPC, UCN, FOSL1, TRPA1, ATP8A2, SLITRK6, PKD1L2	6.6795	response to mechanical stimulus
215	GO:0050795	BP	238	CRHR2, DRD2, EDN3, FGF10, TRH, UCN, SEMA3A, UTS2, FEZF2, S100A14, CNTNAP4	6.8948	regulation of behavior
216	GO:0051384	BP	150	ALDH3A1, BCHE, CRHR2, GHRHR, PTGS1, PTGS2, SFTPC, TRH, UCN, SCGB1A1, FOSL1, UGT1A1	6.2288	response to glucocorticoid stimulus
217	GO:0043122	BP	251	ANGPT1, GSTP1, IL1A, PRKCB, PTGS2, TNFSF11, IL1RL1, OLFM4, GPRC5B, NLRP12	6.9715	regulation of I-kappaB kinase/NF-kappaB cascade
218	GO:0001894	BP	215	ABCA4, ALB, AKR1B1, CA2, COL2A1, CST4, IAPP, KCNJ1, LCN1, MUC4, MUC6, PDK4, PIP, RPE65, TNFSF11, CARTPT, IL20RB, PROL1, CDH23, SLC28A3, CDHR1, USH1G	6.7482	tissue homeostasis
219	GO:0007605	BP	145	CACNA1D, COL2A1, GJB3, HPN, UCN, ATP6V0A4, CDH23, SLITRK6, USH1G, SLC17A8, GRXCR1	6.1799	sensory perception of sound
220	GO:0048704	BP	97	COL2A1, DLX2, HOXB2, HOXB4, HOXB5, HOXB6, HOXB7, HOXB8, HOXD3, LHX1, WNT9B	5.5999	embryonic skeletal system morphogenesis
221	GO:2001236	BP	174	BMP5, COL2A1, FGF10, GSTP1, IL1A, MAL, TERT, IL19, G0S2, PAK7, UNC5B	6.4429	regulation of extrinsic apoptotic signaling pathway
222	GO:0021537	BP	232	DLX1, DLX2, DNAH5, DRD2, EFNA2, EMX2, LHX1, MAS1, POU3F3, SCN5A, NR2E1, SEMA3A, FOXB1, FEZF2, CRTAC1, BCAN, FEZF1	6.858	telencephalon development
223	GO:0044236	BP	148	ADRB3, AMELX, COL2A1, COL4A6, COL17A1, ID1, UCN, UTS2, MMP26, ACE2	6.2095	multicellular organismal metabolic process
224	GO:0008237	MF	234	CPB2, ADAM2, ADAM18, CLCA2, ADAM29, ADAMTS5, CLCA4, MMP26, CPA6, PAPPA2, ADAMTS18, FOLH1B, ASTL	6.8704	metallopeptidase activity
225	GO:0051052	BP	330	BMP5, CIDEA, FGF10, MAS1, PAK3, UCN, HMGA2, CERS1, PPARGC1A, APOBEC3G	7.3663	regulation of DNA metabolic process
226	GO:0006650	BP	391	APOC1, CHAT, DRD2, GPD1, PIK3C2G, PLA2G4A, PIP5K1B, CPNE6, PLA2G3, HRASLS5, IP6K3	7.611	glycerophospholipid metabolic process
227	GO:0019216	BP	309	APOC1, BMP5, CIDEA, EPHA8, PDK4, PTGS2, FGF19, PPARGC1A, ANGPTL3, UGT1A1, UGT1A3, SERPINA12, HCAR2, HSD17B13	7.2715	regulation of lipid metabolic process
228	GO:0044106	BP	262	APOC1, BCHE, CHAT, GATA3, HPN, PLA2G4A, TRH, PAX8, PLA2G3, DUOXA1, DUOXA2	7.0334	cellular amine metabolic process
229	GO:0060627	BP	440	CRISP1, AHSG, ANGPT1, ANXA13, APOC1, DRD2, SPINK1, VSNL1, NDRG4, TRIM9, SPINK13, SYT10	7.7814	regulation of vesicle-mediated transport
230	GO:0022412	BP	278	CRISP1, AMH, ADAM2, IL1A, OCA2, SERPINA5, FOSL1, PLA2G3, MOV10L1, TDRD1, PAQR8, CAPZA3, CATSPERD, GPR149	7.1189	cellular process involved in reproduction in multicellular organism
231	GO:0046661	BP	161	AMH, BMP5, FGF10, GATA3, HOXD13, MAS1, REN, WNT9B, SEMA3A, RAD21L1	6.3309	male sex differentiation
232	GO:0048511	BP	416	AFP, AMH, FOXL2, DRD2, HAS2, ID1, SFTPC, CARTPT, PPARGC1A, UTS2, FBXL21, GPR149	7.7004	rhythmic process
233	GO:0051091	BP	247	AMH, CLU, CRHR2, NKX6-1, OPRD1, PRKCB, ZIC2, FOSL1, TNFSF11, PPARGC1A, TRIM31, NEUROG2, MYOCD	6.9484	positive regulation of sequence-specific DNA binding transcription factor activity
234	GO:0005179	MF	137	AMH, CCK, CRHR2, EDN3, IAPP, PYY, SST, TG, TRH, TTR, UCN, UTS2, UTS2B	6.098	hormone activity
235	GO:0015718	BP	164	ALB, DRD2, LCN1, P2RY2, PLA2G4A, SLC10A1, SLC10A2, TRH, TNFSF11, MFSD2A, SLC22A9, SLC16A12	6.3576	monocarboxylic acid transport
236	GO:0051701	BP	170	ALB, CAMP, NOS1, TRIM31, ATP6V0A4, SLC52A1, ACE2, ATP6V1G3, HS3ST5, ATP6V0D2	6.4094	interaction with host
237	GO:0005126	MF	361	AMH, BMP5, GATA3, GDF1, GDF10, IL1A, TFF2, TNFSF11, IL36RN, IL20, S100A14, IL1F10	7.4959	cytokine receptor binding
238	GO:0008083	MF	167	AMELX, AMH, BMP5, FGF10, GDF1, GDF10, FGF23, WISP3, FGF19, ANGPTL3, EPGN	6.3837	growth factor activity
239	GO:0061448	BP	255	AMELX, BMP5, COL2A1, DLX2, FOXD1, HOXC4, HOXD3, WNT7A, HMGA2, PPARGC1A, TNMD	6.9944	connective tissue development
240	GO:0019904	MF	634	ATP2B3, GATA3, HOXC4, PAK3, POU3F3, SCN5A, HMGA2, TP63, SLC34A2, HPCAL4	8.3083	protein domain specific binding
241	GO:0045165	BP	311	DLX1, DLX2, FGF10, GATA3, NKX6-1, PAX2, POU4F1, NR2E1, WNT7A, WNT9B, LHX3, ONECUT2, SOSTDC1, FEZF2, CYP26B1, NEUROG2, FOXN4, NKX6-3	7.2808	cell fate commitment
242	GO:0003682	MF	481	DLX1, DLX2, GATA3, HOXC13, HOXD13, NKX6-1, PRKCB, ZIC2, HMGA2, TP63, PPARGC1A, VAX1, FEZF2, PRDM13, FOXN4, MSGN1	7.9099	chromatin binding
243	GO:0003723	MF	1922	DAZ1, DLX2, AFF2, HOXB6, TERT, PPARGC1A, APOBEC3C, A1CF, MOV10L1, APOBEC3G, CPEB1, RBFOX3, CCDC108, LIN28B	9.9084	RNA binding
244	GO:0043623	BP	502	ANGPT1, CLU, DNAH5, PAK3, SNAP25, DNAI1, NSG1, ATP6V0A4, ZMYND10, CAPZA3, TRIM9	7.9715	cellular protein complex assembly
245	GO:0021953	BP	180	DCC, DLX1, DLX2, DRD2, EPHB1, LHX1, NKX6-1, POU4F1, NR2E1, WNT7A, LHX3, SEMA3A, FEZF2, NEUROG2, FOXN4, MDGA2	6.4919	central nervous system neuron differentiation
246	GO:0003014	BP	125	ADCY8, ADRA1A, AQP2, DRD2, HAS2, KCNJ1, KNG1, REN, TFAP2B, UTS2, OR51E2	5.9658	renal system process
247	GO:0003073	BP	107	ADRA1A, ADRB3, DRD2, EDN3, REN, UTS2, NOX1, ACE2, OR51E2, RASL10B	5.7415	regulation of systemic arterial blood pressure
248	GO:0006493	BP	125	MUC4, MUC6, GCNT3, ADAMTS5, GALNT9, GCNT4, MUCL1, MUC15, B3GNT6, MUC21	5.9658	protein O-linked glycosylation
249	GO:0008194	MF	181	HAS2, HAS3, UGT2B4, UGT2B7, GCNT3, UGT2B11, MGAT4C, GALNT9, GCNT4, UGT1A1, UGT1A3, UGT3A1, B3GNT6	6.4998	UDP-glycosyltransferase activity
250	GO:0035270	BP	160	BMP5, DRD2, FGF10, GATA3, GHRHR, HOXD3, IAPP, NKX6-1, PAX1, TG, PAX8, LHX3, ONECUT2, DUOX2	6.3219	endocrine system development
251	GO:0048638	BP	288	ADRB3, CRABP2, DCC, DRD2, GHRHR, NKX6-1, RASAL1, CPNE6, SEMA3A, ATP8A2, MAEL, PI16	7.1699	regulation of developmental growth
252	GO:0042403	BP	24	DIO1, GATA3, HPN, TG, PAX8, DUOX2, GCNT4, DUOX1, DUOXA1, DUOXA2	3.585	thyroid hormone metabolic process
253	GO:0006941	BP	162	ACTC1, ADRA1A, GSTM2, NOS1, SCN5A, UCN, HCN4, ATP8A2, ACE2, CCDC78	6.3398	striated muscle contraction
254	GO:0031346	BP	283	BMP5, CRABP2, GPM6A, P2RY2, PAK3, RASAL1, CPNE6, GPRC5B, ATP8A2, NDRG4	7.1447	positive regulation of cell projection organization
255	GO:0043492	MF	146	ABCA4, ATP1A4, ATP2B3, ATP4B, ABCG2, ATP10B, ATP6V0A4, ATP8A2, ABCG8, ATP13A4, ATP6V1G3	6.1898	ATPase activity, coupled to movement of substances
256	GO:0015980	BP	480	ADCY8, ADRB3, CACNA1D, GLP1R, GPD1, SNAP25, UCN, PPARGC1A, GNG13, PRDM16, ACSM1	7.9069	energy derivation by oxidation of organic compounds
257	GO:0070482	BP	323	ALDH3A1, DRD2, NOS1, OPRD1, PRKCB, PTGS2, SFTPC, TERT, TRH, PPARGC1A, UTS2, NOX1, CPEB1, MYOCD	7.3354	response to oxygen levels
258	GO:2001234	BP	227	BMP5, CLU, COL2A1, FGF10, GSTP1, IL1A, TERT, IL19, PAK7, UNC5B	6.8265	negative regulation of apoptotic signaling pathway
259	GO:0033157	BP	391	ANGPT1, ANXA13, PTGS2, SFRP5, ZIC1, BRSK2, CHP2, NLRP12, DPCR1, SIAH3	7.611	regulation of intracellular protein transport
260	GO:0097193	BP	358	CLU, EPHA2, TP63, BRSK2, ERN2, CASP14, NOX1, IL19, PDIA2, MAEL	7.4838	intrinsic apoptotic signaling pathway
261	GO:0019901	MF	540	ANGPT1, DUSP2, GSTP1, PRKCB, PTPRR, SCN5A, BRSK2, GPRC5B, TRIM49, FAM83A, FAM83C, FAM83B	8.0768	protein kinase binding
262	GO:0001558	BP	378	CRABP2, DCC, HPN, IGFBP1, NKX6-1, UCN, RASAL1, WISP3, CPNE6, SEMA3A, PAPPA2, SCGB3A1, MYOCD, PI16	7.5622	regulation of cell growth
263	GO:0001764	BP	142	ASTN1, CCK, DCC, DRD2, GATA3, GPM6A, LHX1, NKX6-1, PRKG1, SEMA3A, VAX1, FEZF2, NEUROG2, KIRREL3, FEZF1	6.1497	neuron migration
264	GO:0009749	BP	174	CPB2, CRHR2, LPL, NKX6-1, PAX2, SFTPC, TRH, VSNL1, BRSK2, ANO1	6.4429	response to glucose stimulus
265	GO:0032535	BP	349	AQP2, AQP5, CRABP2, DCC, NKX6-1, PAK3, UCN, WNT7A, SEMA3A, CAPZA3	7.4471	regulation of cellular component size
266	GO:0060560	BP	216	CRABP2, DCC, FGF10, HOXD13, LHX1, NKX6-1, SLIT1, RASAL1, CPNE6, SEMA3A	6.7549	developmental growth involved in morphogenesis
267	GO:0008037	BP	135	CRISP1, EPHB1, ADAM2, FUT3, OPCML, SEMA3A, ZP1, SPA17, FEZF2, CRTAC1, KCNU1, CATSPERD, ASTL	6.0768	cell recognition
268	GO:0007218	BP	112	GALR1, OPRD1, PYY, UCN, GALR3, CARTPT, NPFFR2, NXPH2, CYSLTR2, KISS1R, GPR149, GLRA4	5.8074	neuropeptide signaling pathway
269	GO:0008514	MF	225	OCA2, SLC1A6, SLC10A1, SLC10A2, SLC13A2, SLC4A9, SLC22A9, SLC17A8, SLCO4C1, SLC16A12, SLC22A10	6.8138	organic anion transmembrane transporter activity
270	GO:0010001	BP	175	ASPA, CLU, DLX1, DLX2, FGF10, NKX6-1, PAX2, POU3F1, NR2E1, ZNF488	6.4512	glial cell differentiation
271	GO:0010632	BP	171	ANGPT1, APOH, EPHA2, FGF10, GATA3, HAS2, PTGS2, PTPRR, NR2E1, WNT7A, SEMA3A, CCBE1	6.4179	regulation of epithelial cell migration
272	GO:0016358	BP	195	BMP5, CACNA1F, DCC, EPHB1, ID1, MCF2, PAK3, PRKG1, NR2E1, SEMA3A, FEZF2, GRIN3A	6.6073	dendrite development
273	GO:0045787	BP	336	DRD2, EDN3, FGF10, IL1A, NR2E1, FOSL1, HMGA2, TP63, MRGPRX2, EPGN	7.3923	positive regulation of cell cycle
274	GO:0048167	BP	144	CRHR2, DRD2, NOS1, PTGS2, RASGRF1, SNAP25, NR2E1, ARC, BCAN, NETO1, JPH4	6.1699	regulation of synaptic plasticity
275	GO:0045862	BP	414	FOXL2, CCK, CLU, HPN, SEMG2, CASP14, NLRP12, CCBE1, NEK5, ASTL	7.6935	positive regulation of proteolysis
276	GO:0060537	BP	391	ACTC1, FOXL2, CRHR2, MYLK, POU4F1, TP63, PPARGC1A, VAX1, CYP26B1, NDRG4, MYOCD, PI16	7.611	muscle tissue development
277	GO:0000978	MF	350	FOXL2, CDX4, ETV4, FOXD1, FOXI1, HOXD13, NKX6-1, ZIC1, ZIC3, PAX8, FOSL1, ONECUT2, FEZF2, FEZF1, HELT	7.4512	RNA polymerase II core promoter proximal region sequence-specific DNA binding
278	GO:0001818	BP	239	ANGPT1, CIDEA, GATA3, GSTP1, SCGB1A1, IL1RL1, IL36RN, IL20RB, NLRP12, PGLYRP3	6.9009	negative regulation of cytokine production
279	GO:0034754	BP	133	AFP, AKR1B1, BMP5, CRABP2, CYP19A1, RPE65, TTR, UGT2B4, UGT2B7, UGT2B11, PPARGC1A, UGT1A1, UGT1A3, CYP26B1	6.0553	cellular hormone metabolic process
280	GO:0046982	MF	486	ADRA1A, DRD2, SIM1, SIM2, TFAP2B, TTR, KCNB2, KCNH5, TFDP3, UGT1A1, UGT1A3, ANO1, ABCG8, DMBX1, SYT10	7.9248	protein heterodimerization activity
281	GO:0007017	BP	757	CAPN6, DNAH5, DNAH8, FGF10, DNAI1, PLA2G3, ZMYND10, SPA17, ROPN1L, CCDC78, GAS2L2, INSC	8.5641	microtubule-based process
282	GO:0007200	BP	91	ADRA1A, CHRM2, DRD2, CXCR2, OPRD1, P2RY2, GALR3, GNG13, ANO1, CYSLTR2, KISS1R	5.5078	phospholipase C-activating G-protein coupled receptor signaling pathway
283	GO:0045761	BP	89	ADCYAP1R1, ADRB3, DRD2, GALR1, GHRHR, GLP1R, TSHR, GALR3, NPFFR2, GPR87, TAAR1	5.4757	regulation of adenylate cyclase activity
284	GO:0005262	MF	142	CACNA1D, CACNA1F, GPM6A, TRPC3, TRPC5, TRPA1, TRPM3, PKD1L2, GRIN3A, GRIN3B, TRPV3	6.1497	calcium channel activity
285	GO:0001933	BP	422	ANGPT1, DUSP2, DUSP4, GSTP1, MAS1, PTPRR, SPINK1, LMO3, NLRP12, MYOCD, C1QL4	7.7211	negative regulation of protein phosphorylation
286	GO:2000146	BP	208	APOH, BMP5, DRD2, GATA3, KRT16, PTPRR, SEMA3A, PPARGC1A, EPPIN, NDRG4, SEMA6D	6.7004	negative regulation of cell motility
287	GO:0006518	BP	1128	CLU, DAZ1, GSTA3, GSTM1, GSTM2, GSTM3, GSTP1, PCSK2, REN, UCN, ACE2, CPEB1, LRRTM3	9.1396	peptide metabolic process
288	GO:0030111	BP	353	FGF10, FOLR1, SFRP5, TERT, WNT7A, WIF1, SOSTDC1, GPRC5B, BARX1, LGR6	7.4635	regulation of Wnt receptor signaling pathway
289	GO:0007338	BP	138	CRISP1, ADAM2, SERPINA5, SPINK1, ZP1, SPA17, SYT8, SPINK13, KCNU1, LCN6, CATSPERD, ASTL	6.1085	single fertilization
290	GO:0051961	BP	238	DCC, DLX1, DLX2, ID1, NKX6-1, SLIT1, NR2E1, WNT7A, SEMA3A, VAX1, FEZF2	6.8948	negative regulation of nervous system development
291	GO:0030534	BP	150	DRD2, ADAM2, HOXB8, NOS1, OPRD1, SCN1A, SNCG, TRH, ZIC1, CARTPT, SLITRK6, DMBX1	6.2288	adult behavior
292	GO:0004674	MF	639	MYLK, PAK3, PRKCB, PRKG1, HMGA2, BRSK2, ERN2, PAK7, MAP3K19, NEK5	8.3197	protein serine/threonine kinase activity
293	GO:0007270	BP	154	ADRA1A, CA2, CDH8, DRD2, PTGS2, UCN, CNTNAP4, GRIN3A, GRIN3B, GLRA4	6.2668	neuron-neuron synaptic transmission
294	GO:0050806	BP	112	ADRA1A, CA2, CRHR2, DRD2, NOS1, PTGS2, SNAP25, NR2E1, UTS2, NETO1	5.8074	positive regulation of synaptic transmission
295	GO:0008134	MF	582	GATA3, ID1, PAX2, TERT, HMGA2, PPARGC1A, PRAME, TAF7L, PRDM16, MYOCD	8.1849	transcription factor binding
296	GO:0022600	BP	93	AQP5, CRHR2, FGF10, MUC4, MUC6, PNLIP, TFF2, UCN, GCNT3, ABCG8, SLC9A4	5.5392	digestive system process
297	GO:0052689	MF	153	BCHE, CA2, LPL, PLA2G4A, PNLIP, PON3, RPE65, LIPG, PLA2G3, CES5A	6.2574	carboxylic ester hydrolase activity
298	GO:0021761	BP	97	CRHR2, DLX1, DLX2, DRD2, EMX2, MAS1, NR2E1, SEMA3A, FOXB1, FEZF2, BCAN	5.5999	limbic system development
299	GO:0050768	BP	217	DCC, DLX1, DLX2, ID1, NKX6-1, NR2E1, WNT7A, SEMA3A, VAX1, FEZF2	6.7616	negative regulation of neurogenesis
300	GO:0007517	BP	392	ACTC1, FOXL2, CRHR2, MYLK, POU4F1, VAX1, CYP26B1, MYOCD, PI16, KY	7.6147	muscle organ development
301	GO:0050905	BP	108	DRD2, FABP7, POU4F1, SCN1A, UCN, ATP8A2, CDH23, SLITRK6, JPH4, GRIN3A, USH1G	5.7549	neuromuscular process
302	GO:0045137	BP	232	ADCYAP1R1, AFP, AMH, FOXL2, GATA3, MAS1, REN, SEMA3A, GPR149, RAD21L1	6.858	development of primary sexual characteristics
303	GO:0001227	MF	173	GATA3, HMX1, NKX6-1, NR2E1, HMGA2, VAX1, FEZF2, ASCL3, DMBX1, FEZF1, HELT	6.4346	RNA polymerase II transcription regulatory region sequence-specific DNA binding transcription factor activity involved in negative regulation of transcription
304	GO:0007584	BP	182	ALDH3A1, BCHE, FOLR1, NOS1, PTGS2, SFTPC, SST, LIPG, UGT1A1, ABCG8	6.5078	response to nutrient
305	GO:0015103	MF	180	CLCNKB, GABRA3, BSND, CLCA2, SLC17A4, SLC34A2, CLCA4, ANO1, SLC4A9, GLRA4	6.4919	inorganic anion transmembrane transporter activity
306	GO:0015294	MF	126	SLC1A6, SLC2A5, SLC6A2, SLC10A1, SLC10A2, SLC13A2, SLC17A4, SLC34A2, SLC2A9, SLC28A3, SLC4A9	5.9773	solute:cation symporter activity
307	GO:0005319	MF	125	ABCA4, APOF, APOC4, SLC10A1, SLC10A2, ATP10B, ATP8A2, ABCG8, MFSD2A, SLC22A9	5.9658	lipid transporter activity
308	GO:0016568	BP	763	GATA3, NOS1, PRKCB, UCN, HMGA2, TP63, PPARGC1A, PRDM13, L3MBTL4, MYOCD, USP50	8.5755	chromatin modification
309	GO:1900373	BP	122	ADCYAP1R1, ADRB3, CRHR2, GHRHR, GLP1R, NOS1, TSHR, UCN, PPARGC1A, TAAR1	5.9307	positive regulation of purine nucleotide biosynthetic process
310	GO:0008528	MF	178	GALR1, GLP1R, CXCR2, MAS1, OPRD1, TSHR, GALR3, NPFFR2, ACKR4, CYSLTR2, KISS1R	6.4757	G-protein coupled peptide receptor activity
311	GO:0043627	BP	197	ADCYAP1R1, CA2, FGF10, GATA3, GC, GHRHR, GSTM3, NOS1, PTGS2, UCN, WNT7A, SLC34A2	6.6221	response to estrogen stimulus
312	GO:0033365	BP	927	ANGPT1, OPRD1, PTGS2, SFRP5, ZIC1, CHP2, PDIA2, NLRP12, DPCR1, SIAH3	8.8564	protein localization to organelle
313	GO:0008236	MF	225	DPP6, HPN, PCSK2, PROC, PRSS1, TMPRSS11D, CELA3B, TMPRSS4, RHBDL3, TMPRSS11A	6.8138	serine-type peptidase activity
314	GO:0030879	BP	142	EPHA2, ETV4, FGF10, GATA3, GC, GHRHR, HOXB9, TNFSF11, SOSTDC1, FOXB1	6.1497	mammary gland development
315	GO:0043523	BP	196	ANGPT1, DLX1, GATA3, PAK3, POU4F1, TFAP2B, TP63, PPARGC1A, FOXB1, UNC5B	6.6147	regulation of neuron apoptotic process
316	GO:0008047	MF	475	APOC1, APOH, ARHGDIG, MAL, SFTPB, RASAL1, GPRC5B, NLRP12, CLPSL1, CLPSL2	7.8918	enzyme activator activity
317	GO:0008201	MF	150	AOC1, APOH, FGF10, KNG1, LPL, SERPINA5, WISP3, LIPG, FGFBP1, SERPINA10	6.2288	heparin binding
318	GO:0006396	BP	1146	AFF2, HMX2, TERT, ERN2, PPARGC1A, A1CF, CPEB1, RBFOX3, LIN28B, APOBEC4	9.1624	RNA processing
319	GO:0051607	BP	356	DMBT1, KRT6A, MYLK, PDK4, SERPINB10, SCN1A, FGFBP1, APOBEC3C, APOBEC3G, PM20D1	7.4757	defense response to virus
