# Supplementary material for: GOTrapper: a tool to navigate through branches of gene ontology hierarchy
Source: BMC Bioinformatics. 2019 Jan 11;20:20. doi: 10.1186/s12859-018-2581-8 (PMC6330489; doi:10.1186/s12859-018-2581-8)
Supplement: Supplementary file 3 — 114 chromatin remodelers. (XLS 94 kb) [file 12859_2018_2581_MOESM3_ESM.txt]

MSL3
BAZ1B
SCMH1
PRDM11
BRD9
CENPQ
RSF1
KMT2C
SMARCD1
KDM4A
HDAC4
HLTF
EED
SMARCA2
JMJD4
KAT6A
CBX5
SIRT1
SETD1A
SMARCB1
CBX7
CHD8
SUV39H1
SMARCA1
RBBP7
SCML2
CENPI
OIP5
CHRAC1
EZH2
CBX1
KAT2A
EZH1
HDAC5
SUPT6H
KMT5B
CHD4
PHC1
KAT2B
CENPA
KDM3A
CHMP3
SMYD1
CHD5
HDAC1
ASH1L
KMT2A
TNP1
HELLS
KDM3B
CBX3
CENPK
HJURP
MORF4L2
CHD6
PRDM7
YEATS4
SMARCA4
KDM4B
INO80
MIS18BP1
ASH2L
CHD1L
NASP
MEN1
ACTL6A
KNL1
BRDT
CENPO
SMARCAL1
SYCP3
RB1
SETD1B
BAHD1
CBX8
CBX4
BRD4
ITGB3BP
MTF2
HDAC8
CENPU
SUV39H2
CENPH
SMARCA5
CHD1
KAT6B
ATAD2
NPM2
MIS18A
TAF6L
RBBP4
VPS72
METTL3
BRD7
CENPN
CENPV
BMI1
BRD3
CHD3
BPTF
JMJD1C
CHD2
RUVBL1
BNIP3
NPM1
MORF4L1
SETD4
KDM4D
CENPP
HILS1
SUPT5H
HDAC2
BAZ1A
HMGN2
SUPT4H1
