# Supplementary material for: GOTrapper: a tool to navigate through branches of gene ontology hierarchy
Source: BMC Bioinformatics. 2019 Jan 11;20:20. doi: 10.1186/s12859-018-2581-8 (PMC6330489; doi:10.1186/s12859-018-2581-8)
Supplement: Supplementary file 4 — 72 highly specific shared terms between 114chromatin remodelers and 6 urea cycle disorders. (TXT 5 kb) [file 12859_2018_2581_MOESM4_ESM.xls]

## Sheet: Sheet1
id	GO_id	GO_category	#_Background_Genes	Genes	Score	GO_term
1	GO:0006508	BP	2081	CPS1, KAT2A, HDAC2, RB1, SIRT1	10.0231	proteolysis
2	GO:0006641	BP	148	CPS1, KAT2A, HDAC2, RB1, SIRT1	6.2095	triglyceride metabolic process
3	GO:0006796	BP	4697	CPS1, SIRT1	11.1975	phosphate-containing compound metabolic process
4	GO:0009057	BP	1495	CPS1, SIRT1	9.5459	macromolecule catabolic process
5	GO:0010038	BP	322	CPS1, EZH2, HDAC2, MEN1, NPM1, RB1, KAT2B, BAZ1B, HDAC4, SIRT1, BRD4, KDM4D, ASH1L	7.3309	response to metal ion
6	GO:0014074	BP	154	CPS1, EZH2, HDAC2, MEN1, NPM1, RB1, KAT2B, BAZ1B, HDAC4, SIRT1, BRD4, KDM4D, ASH1L	6.2668	response to purine-containing compound
7	GO:0014075	BP	47	BNIP3, CPS1, RB1, SIRT1	4.5546	response to amine stimulus
8	GO:0015980	BP	480	BNIP3, CPS1, RB1, SIRT1	7.9069	energy derivation by oxidation of organic compounds
9	GO:0018130	BP	6997	ARG1, ASS1, BNIP3, CPS1, KMT2A, OTC	11.7725	heterocycle biosynthetic process
10	GO:0019637	BP	1544	ARG1, ASS1, BNIP3, CPS1, KMT2A, OTC	9.5925	organophosphate metabolic process
11	GO:0030855	BP	697	ASS1, CPS1, HDAC2	8.445	epithelial cell differentiation
12	GO:0035295	BP	698	ASS1, CPS1, HDAC2	8.4471	tube development
13	GO:0042493	BP	431	ARG1, ASS1, CPS1, HDAC2, SUV39H1	7.7515	response to drug
14	GO:0042594	BP	488	ARG1, ASS1, CPS1, HDAC2, SUV39H1	7.9307	response to starvation
15	GO:0043207	BP	1053	BNIP3, CPS1	9.0403	response to external biotic stimulus
16	GO:0043604	BP	1087	BNIP3, CPS1	9.0861	amide biosynthetic process
17	GO:0044248	BP	2527	ACTL6A, BMI1, BRDT, CHD1, CHD2, CHD3, CHD4, CPS1, EZH1, EZH2, BPTF, KAT2A, HDAC1, HDAC2, HELLS, MEN1, KMT2A, NPM1, RB1, RBBP4, RBBP7, SMARCA1, SMARCA2, HLTF, SMARCA4, SMARCB1, SMARCD1, SUPT4H1, SUPT5H, SUPT6H, SUV39H1, VPS72, TNP1, KAT6A, BRD3, YEATS4, SMARCA5, CBX4, RUVBL1, EED, KAT2B, BAZ1B, ASH2L, MORF4L2, KDM4A, SETD1A, HDAC4, HDAC5, SCML2, TAF6L, MORF4L1, MSL3, CBX1, PRDM7, BAZ1A, CBX3, MTF2…	10.3032	cellular catabolic process
18	GO:0044275	BP	88	ACTL6A, BMI1, BRDT, CHD1, CHD2, CHD3, CHD4, CPS1, EZH1, EZH2, BPTF, KAT2A, HDAC1, HDAC2, HELLS, MEN1, KMT2A, NPM1, RB1, RBBP4, RBBP7, SMARCA1, SMARCA2, HLTF, SMARCA4, SMARCB1, SMARCD1, SUPT4H1, SUPT5H, SUPT6H, SUV39H1, VPS72, TNP1, KAT6A, BRD3, YEATS4, SMARCA5, CBX4, RUVBL1, EED, KAT2B, BAZ1B, ASH2L, MORF4L2, KDM4A, SETD1A, HDAC4, HDAC5, SCML2, TAF6L, MORF4L1, MSL3, CBX1, PRDM7, BAZ1A, CBX3, MTF2…	5.4594	cellular carbohydrate catabolic process
19	GO:0044712	BP	1580	CPS1, HDAC4	9.6257	single-organism catabolic process
20	GO:0045909	BP	29	CPS1, HDAC4	3.858	positive regulation of vasodilation
21	GO:0046394	BP	393	CPS1, EZH2, HDAC1, HDAC2, MEN1	7.6184	carboxylic acid biosynthetic process
22	GO:0048565	BP	147	CPS1, EZH2, HDAC1, HDAC2, MEN1	6.1997	digestive tract development
23	GO:0048732	BP	452	ARG1, ASS1, CPS1, KAT2A, OTC, RB1, CHD8	7.8202	gland development
24	GO:0055081	BP	53	ARG1, ASS1, CPS1, KAT2A, OTC, RB1, CHD8	4.7279	anion homeostasis
25	GO:0055086	BP	1048	ARG1, ASS1, CPS1, HDAC2, KMT2A, OTC, HDAC4, HDAC5, CBX7	9.0334	nucleobase-containing small molecule metabolic process
26	GO:0060416	BP	50	ARG1, ASS1, CPS1, HDAC2, KMT2A, OTC, HDAC4, HDAC5, CBX7	4.6439	response to growth hormone stimulus
27	GO:0071229	BP	169	ACTL6A, CPS1, KAT2A, SUPT5H, RUVBL1, SIRT1	6.4009	cellular response to acid
28	GO:0071375	BP	554	ACTL6A, CPS1, KAT2A, SUPT5H, RUVBL1, SIRT1	8.1137	cellular response to peptide hormone stimulus
29	GO:0071398	BP	42	ARG1, ASS1, BNIP3, CPS1, HDAC2, HDAC5	4.3923	cellular response to fatty acid
30	GO:1901362	BP	7196	ARG1, ASS1, BNIP3, CPS1, HDAC2, HDAC5	11.813	organic cyclic compound biosynthetic process
31	GO:1901566	BP	2054	ARG1, ASL, ASS1, CPS1, NPM1, OTC, METTL3, NAGS	10.0042	organonitrogen compound biosynthetic process
32	GO:0005524	MF	1478	ARG1, ASL, ASS1, CPS1, NPM1, OTC, METTL3, NAGS	9.5294	ATP binding
33	GO:0005543	MF	378	ACTL6A, ARG1, ASL, BNIP3, CPS1, KAT2A, OTC, RB1, SUPT5H, RUVBL1, HDAC4, SIRT1	7.5622	phospholipid binding
34	GO:0016874	MF	480	ACTL6A, ARG1, ASL, BNIP3, CPS1, KAT2A, OTC, RB1, SUPT5H, RUVBL1, HDAC4, SIRT1	7.9069	ligase activity
35	GO:0032403	MF	967	CPS1, HDAC4	8.9174	protein complex binding
36	GO:0097367	MF	2303	CPS1, HDAC4	10.1693	carbohydrate derivative binding
37	GO:0032868	BP	486	ACTL6A, ARG1, ASL, BNIP3, CPS1, KAT2A, OTC, RB1, SUPT5H, RUVBL1, HDAC4, SIRT1	7.9248	response to insulin stimulus
38	GO:0051260	BP	266	ACTL6A, ARG1, ASL, BNIP3, CPS1, KAT2A, OTC, RB1, SUPT5H, RUVBL1, HDAC4, SIRT1	7.0553	protein homooligomerization
39	GO:0016741	MF	289	CPS1, KAT2B	7.1749	transferase activity, transferring one-carbon groups
40	GO:0002526	BP	144	CPS1, KAT2B	6.1699	acute inflammatory response
41	GO:0006955	BP	2257	ASL, ASS1, CPS1, OTC, SIRT1, NAGS	10.1402	immune response
42	GO:0007162	BP	236	ASL, ASS1, CPS1, OTC, SIRT1, NAGS	6.8826	negative regulation of cell adhesion
43	GO:0007568	BP	278	ASS1, CPS1, OTC, RB1, CHD8	7.1189	aging
44	GO:0031328	BP	2267	ASS1, CPS1, OTC, RB1, CHD8	10.1466	positive regulation of cellular biosynthetic process
45	GO:0032355	BP	122	ARG1, ASS1, CPS1, OTC, CBX7	5.9307	response to estradiol stimulus
46	GO:0051173	BP	2295	ARG1, ASS1, CPS1, OTC, CBX7	10.1643	positive regulation of nitrogen compound metabolic process
47	GO:0060538	BP	183	CPS1, OTC, SIRT1	6.5157	skeletal muscle organ development
48	GO:0071222	BP	152	CPS1, OTC, SIRT1	6.2479	cellular response to lipopolysaccharide
49	GO:0071242	BP	27	CPS1, HDAC4	3.7549	cellular response to ammonium ion
50	GO:0071356	BP	246	CPS1, HDAC4	6.9425	cellular response to tumor necrosis factor
51	GO:0071383	BP	152	ASS1, CPS1, RBBP4	6.2479	cellular response to steroid hormone stimulus
52	GO:0097306	BP	103	ASS1, CPS1, RBBP4	5.6865	cellular response to alcohol
53	GO:1901655	BP	63	ASS1, CPS1, PHC1, HDAC2, SMARCD1	4.9773	cellular response to ketone
54	GO:2000379	BP	85	ASS1, CPS1, PHC1, HDAC2, SMARCD1	5.4094	positive regulation of reactive oxygen species metabolic process
55	GO:0003723	MF	1922	ARG1, ASS1, CPS1, MEN1, KAT2B, HDAC5, SIRT1	9.9084	RNA binding
56	GO:0042802	MF	1268	ARG1, ASS1, CPS1, MEN1, KAT2B, HDAC5, SIRT1	9.3083	identical protein binding
57	GO:0006475	BP	176	ASS1, CPS1, SMARCD1	6.4594	internal protein amino acid acetylation
58	GO:0016829	MF	220	ASS1, CPS1, SMARCD1	6.7814	lyase activity
59	GO:0008284	BP	940	ACTL6A, BMI1, BRDT, CHD1, CHD2, CHD3, CHD4, CPS1, EZH1, EZH2, BPTF, KAT2A, HDAC1, HDAC2, HELLS, MEN1, KMT2A, NPM1, RB1, RBBP4, RBBP7, SMARCA1, SMARCA2, HLTF, SMARCA4, SMARCB1, SMARCD1, SUPT4H1, SUPT5H, SUPT6H, SUV39H1, VPS72, TNP1, KAT6A, BRD3, YEATS4, SMARCA5, CBX4, RUVBL1, EED, KAT2B, BAZ1B, ASH2L, MORF4L2, KDM4A, SETD1A, HDAC4, HDAC5, SCML2, TAF6L, MORF4L1, MSL3, CBX1, PRDM7, BAZ1A, CBX3, MTF2…	8.8765	positive regulation of cell proliferation
60	GO:0009887	BP	1098	ACTL6A, BMI1, BRDT, CHD1, CHD2, CHD3, CHD4, CPS1, EZH1, EZH2, BPTF, KAT2A, HDAC1, HDAC2, HELLS, MEN1, KMT2A, NPM1, RB1, RBBP4, RBBP7, SMARCA1, SMARCA2, HLTF, SMARCA4, SMARCB1, SMARCD1, SUPT4H1, SUPT5H, SUPT6H, SUV39H1, VPS72, TNP1, KAT6A, BRD3, YEATS4, SMARCA5, CBX4, RUVBL1, EED, KAT2B, BAZ1B, ASH2L, MORF4L2, KDM4A, SETD1A, HDAC4, HDAC5, SCML2, TAF6L, MORF4L1, MSL3, CBX1, PRDM7, BAZ1A, CBX3, MTF2…	9.1007	organ morphogenesis
61	GO:0032964	BP	38	ARG1, ASL, ASS1, CPS1, NPM1, OTC, METTL3, NAGS	4.2479	collagen biosynthetic process
62	GO:0044765	BP	6230	ARG1, ASL, ASS1, CPS1, NPM1, OTC, METTL3, NAGS	11.605	single-organism transport
63	GO:0050678	BP	301	ASS1, CHD1, CHD2, CHD3, CHD4, CPS1, HELLS, SMARCA1, SMARCA2, HLTF, SMARCA4, SMARCA5, RUVBL1, BAZ1B, CHD1L, CHD5, ATAD2, SMARCAL1, INO80, CHD8, CHD6	7.2336	regulation of epithelial cell proliferation
64	GO:0051049	BP	2189	ASS1, CHD1, CHD2, CHD3, CHD4, CPS1, HELLS, SMARCA1, SMARCA2, HLTF, SMARCA4, SMARCA5, RUVBL1, BAZ1B, CHD1L, CHD5, ATAD2, SMARCAL1, INO80, CHD8, CHD6	10.0961	regulation of transport
65	GO:0060135	BP	57	CPS1, OTC, CHMP3	4.8329	maternal process involved in female pregnancy
66	GO:0070301	BP	66	CPS1, OTC, CHMP3	5.0444	cellular response to hydrogen peroxide
67	GO:0071560	BP	294	ASS1, CPS1, HLTF, CBX4	7.1997	cellular response to transforming growth factor beta stimulus
68	GO:0071702	BP	3322	ASS1, CPS1, HLTF, CBX4	10.6978	organic substance transport
69	GO:0071705	BP	969	ACTL6A, CHD4, CPS1, HDAC1, HDAC2, HMGN2, NASP, RBBP4, SMARCA1, SMARCA4, SMARCB1, SMARCA5, KAT2B, SIRT1, KAT6B, CENPH	8.9204	nitrogen compound transport
70	GO:0016810	MF	161	ACTL6A, CHD4, CPS1, HDAC1, HDAC2, HMGN2, NASP, RBBP4, SMARCA1, SMARCA4, SMARCB1, SMARCA5, KAT2B, SIRT1, KAT6B, CENPH	6.3309	hydrolase activity, acting on carbon-nitrogen (but not peptide) bonds
71	GO:0046914	MF	1454	ASS1, CHD1, CHD2, CHD3, CHD4, CPS1, HELLS, SMARCA1, SMARCA2, HLTF, SMARCA4, SMARCA5, RUVBL1, BAZ1B, CHD1L, CHD5, ATAD2, SMARCAL1, INO80, CHD8, CHD6	9.5058	transition metal ion binding
72	GO:0008080	MF	98	ASS1, CHD1, CHD2, CHD3, CHD4, CPS1, HELLS, SMARCA1, SMARCA2, HLTF, SMARCA4, SMARCA5, RUVBL1, BAZ1B, CHD1L, CHD5, ATAD2, SMARCAL1, INO80, CHD8, CHD6	5.6147	N-acetyltransferase activity
